# Supplementary material for: Development of in vitro enteroids derived from bovine small intestinal crypts
Source: Vet Res. 2018 Jul 3;49:54. doi: 10.1186/s13567-018-0547-5 (PMC6029049; doi:10.1186/s13567-018-0547-5)
Supplement: Supplementary file 2 — Additional file 2. Details of the genes found in each co-expression cluster derived from the mRNA-seq analysis data. Table providing details of the genes found in each co-expression cluster in the network graph derived from the mRNA-seq analysis data. [file 13567_2018_547_MOESM2_ESM.xlsx]

## Sheet: SupplTable 1_AllClusters
Gene symbol:target ID	gene	target_id	description	Connections	Cluster No.
36951:gi|300798132|ref|NM_001193149.1|	36951	gi|300798132|ref|NM_001193149.1|	Bos taurus membrane-associated ring finger (C3HC4) 1, E3 ubiquitin protein ligase (MARCH1), mRNA	2249	Cluster0001
37135:gi|402692868|ref|NM_001098947.2|	37135	gi|402692868|ref|NM_001098947.2|	Bos taurus septin 1 (SEPT1), mRNA	2062	Cluster0001
38231:gi|982955910|ref|XM_015458517.1|	38231	gi|982955910|ref|XM_015458517.1|	PREDICTED: Bos taurus septin 4 (SEPT4), transcript variant X4, mRNA	1989	Cluster0001
A1CF:gi|982967833|ref|XM_005225375.3|	A1CF	gi|982967833|ref|XM_005225375.3|	PREDICTED: Bos taurus APOBEC1 complementation factor (A1CF), transcript variant X3, mRNA	2182	Cluster0001
A1CF:gi|982967834|ref|XM_015460592.1|	A1CF	gi|982967834|ref|XM_015460592.1|	PREDICTED: Bos taurus APOBEC1 complementation factor (A1CF), transcript variant X4, mRNA	1632	Cluster0001
A2M:gi|157954060|ref|NM_001109795.1|	A2M	gi|157954060|ref|NM_001109795.1|	Bos taurus alpha-2-macroglobulin (A2M), mRNA	2259	Cluster0001
A2M:gi|982926834|ref|XM_005207056.3|	A2M	gi|982926834|ref|XM_005207056.3|	PREDICTED: Bos taurus alpha-2-macroglobulin (A2M), transcript variant X1, mRNA	2251	Cluster0001
A4GNT:gi|300795891|ref|NM_001192784.1|	A4GNT	gi|300795891|ref|NM_001192784.1|	Bos taurus alpha-1,4-N-acetylglucosaminyltransferase (A4GNT), mRNA	2290	Cluster0001
A4GNT:gi|982911865|ref|XM_005201887.3|	A4GNT	gi|982911865|ref|XM_005201887.3|	PREDICTED: Bos taurus alpha-1,4-N-acetylglucosaminyltransferase (A4GNT), transcript variant X1, mRNA	2250	Cluster0001
AASS:gi|157954072|ref|NM_001109797.1|	AASS	gi|157954072|ref|NM_001109797.1|	Bos taurus aminoadipate-semialdehyde synthase (AASS), mRNA	2274	Cluster0001
ABCA6:gi|982959042|ref|XM_002696225.4|	ABCA6	gi|982959042|ref|XM_002696225.4|	PREDICTED: Bos taurus ATP binding cassette subfamily A member 6 (ABCA6), transcript variant X2, mRNA	2247	Cluster0001
ABCA6:gi|983002818|ref|XM_015468294.1|	ABCA6	gi|983002818|ref|XM_015468294.1|	PREDICTED: Bos taurus ATP binding cassette subfamily A member 6 (ABCA6), transcript variant X3, mRNA	2246	Cluster0001
ABCA9:gi|982959016|ref|XM_005221352.3|	ABCA9	gi|982959016|ref|XM_005221352.3|	PREDICTED: Bos taurus ATP binding cassette subfamily A member 9 (ABCA9), transcript variant X6, mRNA	1786	Cluster0001
ABCC6:gi|444741733|ref|NM_001276370.1|	ABCC6	gi|444741733|ref|NM_001276370.1|	Bos taurus ATP-binding cassette, sub-family C (CFTR/MRP), member 6 (ABCC6), mRNA	2266	Cluster0001
ABCC9:gi|982926689|ref|XM_005206963.3|	ABCC9	gi|982926689|ref|XM_005206963.3|	PREDICTED: Bos taurus ATP binding cassette subfamily C member 9 (ABCC9), transcript variant X2, mRNA	2212	Cluster0001
ABCG2:gi|402744667|ref|NM_001037478.3|	ABCG2	gi|402744667|ref|NM_001037478.3|	Bos taurus ATP-binding cassette, sub-family G (WHITE), member 2 (Junior blood group) (ABCG2), mRNA	2144	Cluster0001
ABCG2:gi|741929582|ref|XM_005207794.2|	ABCG2	gi|741929582|ref|XM_005207794.2|	PREDICTED: Bos taurus ATP binding cassette subfamily G member 2 (Junior blood group) (ABCG2), transcript variant X1, mRNA	1646	Cluster0001
ABCG2:gi|982928099|ref|XM_005207797.3|	ABCG2	gi|982928099|ref|XM_005207797.3|	PREDICTED: Bos taurus ATP binding cassette subfamily G member 2 (Junior blood group) (ABCG2), transcript variant X3, mRNA	2294	Cluster0001
ABI3:gi|134085680|ref|NM_001083454.1|	ABI3	gi|134085680|ref|NM_001083454.1|	Bos taurus ABI family, member 3 (ABI3), mRNA	2261	Cluster0001
ABI3BP:gi|982909934|ref|XM_015470951.1|	ABI3BP	gi|982909934|ref|XM_015470951.1|	PREDICTED: Bos taurus ABI family member 3 binding protein (ABI3BP), transcript variant X31, mRNA	2281	Cluster0001
ABI3BP:gi|982909936|ref|XM_010801064.2|	ABI3BP	gi|982909936|ref|XM_010801064.2|	PREDICTED: Bos taurus ABI family member 3 binding protein (ABI3BP), transcript variant X32, mRNA	2169	Cluster0001
ACKR1:gi|62751453|ref|NM_001015634.1|	ACKR1	gi|62751453|ref|NM_001015634.1|	Bos taurus atypical chemokine receptor 1 (Duffy blood group) (ACKR1), mRNA	2248	Cluster0001
ACKR4:gi|982912074|ref|XM_015473488.1|	ACKR4	gi|982912074|ref|XM_015473488.1|	PREDICTED: Bos taurus atypical chemokine receptor 4 (ACKR4), transcript variant X1, mRNA	2180	Cluster0001
ACP2:gi|982946991|ref|XM_005216484.3|	ACP2	gi|982946991|ref|XM_005216484.3|	PREDICTED: Bos taurus acid phosphatase 2, lysosomal (ACP2), transcript variant X3, mRNA	880	Cluster0001
ACSM5:gi|982966797|ref|XM_002697984.4|	ACSM5	gi|982966797|ref|XM_002697984.4|	PREDICTED: Bos taurus acyl-CoA synthetase medium-chain family member 5 (ACSM5), transcript variant X3, mRNA	2255	Cluster0001
ACSS1:gi|31340836|ref|NM_174746.2|	ACSS1	gi|31340836|ref|NM_174746.2|	Bos taurus acyl-CoA synthetase short-chain family member 1 (ACSS1), mRNA	1473	Cluster0001
ACTA2:gi|78045237|ref|NM_001034502.1|	ACTA2	gi|78045237|ref|NM_001034502.1|	Bos taurus actin, alpha 2, smooth muscle, aorta (ACTA2), mRNA	2246	Cluster0001
ACTG2:gi|61888867|ref|NM_001013592.1|	ACTG2	gi|61888867|ref|NM_001013592.1|	Bos taurus actin, gamma 2, smooth muscle, enteric (ACTG2), mRNA	2301	Cluster0001
ACVRL1:gi|134085682|ref|NM_001083479.1|	ACVRL1	gi|134085682|ref|NM_001083479.1|	Bos taurus activin A receptor type II-like 1 (ACVRL1), mRNA	2290	Cluster0001
ACVRL1:gi|982924832|ref|XM_010804911.2|	ACVRL1	gi|982924832|ref|XM_010804911.2|	PREDICTED: Bos taurus activin A receptor type IL (ACVRL1), transcript variant X1, mRNA	2286	Cluster0001
ADAM19:gi|982932532|ref|XM_015472341.1|	ADAM19	gi|982932532|ref|XM_015472341.1|	PREDICTED: Bos taurus ADAM metallopeptidase domain 19 (ADAM19), transcript variant X1, mRNA	2303	Cluster0001
ADAMDEC1:gi|329755251|ref|NM_001206371.1|	ADAMDEC1	gi|329755251|ref|NM_001206371.1|	Bos taurus ADAM-like, decysin 1 (ADAMDEC1), mRNA	2252	Cluster0001
ADAMDEC1:gi|982933934|ref|XM_010808060.2|	ADAMDEC1	gi|982933934|ref|XM_010808060.2|	PREDICTED: Bos taurus ADAM-like, decysin 1 (ADAMDEC1), transcript variant X4, mRNA	2250	Cluster0001
ADAMDEC1:gi|982933935|ref|XM_005210279.3|	ADAMDEC1	gi|982933935|ref|XM_005210279.3|	PREDICTED: Bos taurus ADAM-like, decysin 1 (ADAMDEC1), transcript variant X5, mRNA	2258	Cluster0001
ADAMTS1:gi|155371890|ref|NM_001101080.1|	ADAMTS1	gi|155371890|ref|NM_001101080.1|	Bos taurus ADAM metallopeptidase with thrombospondin type 1 motif, 1 (ADAMTS1), mRNA	2088	Cluster0001
ADAMTS12:gi|300797549|ref|NM_001192609.1|	ADAMTS12	gi|300797549|ref|NM_001192609.1|	Bos taurus ADAM metallopeptidase with thrombospondin type 1 motif, 12 (ADAMTS12), mRNA	2247	Cluster0001
ADAMTS18:gi|300795045|ref|NM_001192486.1|	ADAMTS18	gi|300795045|ref|NM_001192486.1|	Bos taurus ADAM metallopeptidase with thrombospondin type 1 motif, 18 (ADAMTS18), mRNA	2248	Cluster0001
ADAMTS18:gi|982951392|ref|XM_010814363.2|	ADAMTS18	gi|982951392|ref|XM_010814363.2|	PREDICTED: Bos taurus ADAM metallopeptidase with thrombospondin type 1 motif 18 (ADAMTS18), transcript variant X1, mRNA	2238	Cluster0001
ADAMTS4:gi|31982398|ref|NM_181667.1|	ADAMTS4	gi|31982398|ref|NM_181667.1|	Bos taurus ADAM metallopeptidase with thrombospondin type 1 motif, 4 (ADAMTS4), mRNA	2242	Cluster0001
ADAMTS5:gi|262073089|ref|NM_001166515.1|	ADAMTS5	gi|262073089|ref|NM_001166515.1|	Bos taurus ADAM metallopeptidase with thrombospondin type 1 motif, 5 (ADAMTS5), mRNA	2005	Cluster0001
ADAMTS9:gi|330864762|ref|NM_001206573.1|	ADAMTS9	gi|330864762|ref|NM_001206573.1|	Bos taurus ADAM metallopeptidase with thrombospondin type 1 motif, 9 (ADAMTS9), mRNA	2276	Cluster0001
ADAMTS9:gi|982961702|ref|XM_005222686.3|	ADAMTS9	gi|982961702|ref|XM_005222686.3|	PREDICTED: Bos taurus ADAM metallopeptidase with thrombospondin type 1 motif 9 (ADAMTS9), transcript variant X1, mRNA	2288	Cluster0001
ADAP2:gi|300796176|ref|NM_001192798.1|	ADAP2	gi|300796176|ref|NM_001192798.1|	Bos taurus ArfGAP with dual PH domains 2 (ADAP2), mRNA	1537	Cluster0001
ADCY4:gi|402692294|ref|NM_001099208.2|	ADCY4	gi|402692294|ref|NM_001099208.2|	Bos taurus adenylate cyclase 4 (ADCY4), mRNA	2245	Cluster0001
ADGRE3:gi|982929941|ref|XM_005228631.3|	ADGRE3	gi|982929941|ref|XM_005228631.3|	PREDICTED: Bos taurus adhesion G protein-coupled receptor E3 (ADGRE3), mRNA	2248	Cluster0001
ADGRF2:gi|982963513|ref|XM_005223468.3|	ADGRF2	gi|982963513|ref|XM_005223468.3|	PREDICTED: Bos taurus adhesion G protein-coupled receptor F2 (ADGRF2), transcript variant X1, mRNA	2295	Cluster0001
ADGRF5:gi|741970541|ref|XM_005223453.2|	ADGRF5	gi|741970541|ref|XM_005223453.2|	PREDICTED: Bos taurus adhesion G protein-coupled receptor F5 (ADGRF5), transcript variant X1, mRNA	2300	Cluster0001
ADORA2A:gi|982951189|ref|XM_005218282.3|	ADORA2A	gi|982951189|ref|XM_005218282.3|	PREDICTED: Bos taurus adenosine A2a receptor (ADORA2A), mRNA	2251	Cluster0001
ADORA3:gi|718550517|ref|NM_001104611.2|	ADORA3	gi|718550517|ref|NM_001104611.2|	Bos taurus adenosine A3 receptor (ADORA3), transcript variant 1, mRNA	2266	Cluster0001
ADRA2B:gi|331028818|ref|NM_001206628.1|	ADRA2B	gi|331028818|ref|NM_001206628.1|	Bos taurus adrenoceptor alpha 2B (ADRA2B), mRNA	1973	Cluster0001
ADRBK2:gi|31341827|ref|NM_174500.2|	ADRBK2	gi|31341827|ref|NM_174500.2|	Bos taurus adrenergic, beta, receptor kinase 2 (ADRBK2), mRNA	2293	Cluster0001
AFAP1L1:gi|402692626|ref|NM_001100334.2|	AFAP1L1	gi|402692626|ref|NM_001100334.2|	Bos taurus actin filament associated protein 1-like 1 (AFAP1L1), mRNA	2282	Cluster0001
AFAP1L2:gi|115496847|ref|NM_001076375.1|	AFAP1L2	gi|115496847|ref|NM_001076375.1|	Bos taurus actin filament associated protein 1-like 2 (AFAP1L2), mRNA	1911	Cluster0001
AHCYL2:gi|982922041|ref|XM_005205708.3|	AHCYL2	gi|982922041|ref|XM_005205708.3|	PREDICTED: Bos taurus adenosylhomocysteinase like 2 (AHCYL2), transcript variant X3, mRNA	2175	Cluster0001
AHCYL2:gi|982922043|ref|XM_005205710.3|	AHCYL2	gi|982922043|ref|XM_005205710.3|	PREDICTED: Bos taurus adenosylhomocysteinase like 2 (AHCYL2), transcript variant X5, mRNA	2134	Cluster0001
AIF1:gi|31343103|ref|NM_173985.2|	AIF1	gi|31343103|ref|NM_173985.2|	Bos taurus allograft inflammatory factor 1 (AIF1), mRNA	2268	Cluster0001
AIF1:gi|982963796|ref|XM_015459866.1|	AIF1	gi|982963796|ref|XM_015459866.1|	PREDICTED: Bos taurus allograft inflammatory factor 1 (AIF1), transcript variant X1, mRNA	2187	Cluster0001
AKAP2:gi|323690112|ref|NM_001193034.2|	AKAP2	gi|323690112|ref|NM_001193034.2|	Bos taurus A kinase (PRKA) anchor protein 2 (AKAP2), mRNA	2260	Cluster0001
AKAP5:gi|982937451|ref|XM_005211928.3|	AKAP5	gi|982937451|ref|XM_005211928.3|	PREDICTED: Bos taurus A-kinase anchoring protein 5 (AKAP5), transcript variant X1, mRNA	2067	Cluster0001
AKAP7:gi|156121176|ref|NM_001102266.1|	AKAP7	gi|156121176|ref|NM_001102266.1|	Bos taurus A kinase (PRKA) anchor protein 7 (AKAP7), mRNA	2189	Cluster0001
AKT3:gi|300796872|ref|NM_001191309.1|	AKT3	gi|300796872|ref|NM_001191309.1|	Bos taurus v-akt murine thymoma viral oncogene homolog 3 (AKT3), mRNA	2214	Cluster0001
AKT3:gi|741953820|ref|XM_010813110.1|	AKT3	gi|741953820|ref|XM_010813110.1|	PREDICTED: Bos taurus v-akt murine thymoma viral oncogene homolog 3 (AKT3), transcript variant X3, mRNA	2268	Cluster0001
AKT3:gi|982947659|ref|XR_237736.3|	AKT3	gi|982947659|ref|XR_237736.3|	PREDICTED: Bos taurus v-akt murine thymoma viral oncogene homolog 3 (AKT3), transcript variant X1, misc_RNA	2218	Cluster0001
ALDOB:gi|402745359|ref|NM_001034485.2|	ALDOB	gi|402745359|ref|NM_001034485.2|	Bos taurus aldolase B, fructose-bisphosphate (ALDOB), mRNA	1715	Cluster0001
ALOX12:gi|300797188|ref|NM_001192336.1|	ALOX12	gi|300797188|ref|NM_001192336.1|	Bos taurus arachidonate 12-lipoxygenase (ALOX12), mRNA	2312	Cluster0001
ALOX5AP:gi|402746563|ref|NM_001076293.2|	ALOX5AP	gi|402746563|ref|NM_001076293.2|	Bos taurus arachidonate 5-lipoxygenase-activating protein (ALOX5AP), mRNA	2181	Cluster0001
AMICA1:gi|122692514|ref|NM_001080250.1|	AMICA1	gi|122692514|ref|NM_001080250.1|	Bos taurus adhesion molecule, interacts with CXADR antigen 1 (AMICA1), mRNA	2247	Cluster0001
AMMECR1:gi|982973442|ref|XM_015461588.1|	AMMECR1	gi|982973442|ref|XM_015461588.1|	PREDICTED: Bos taurus Alport syndrome, mental retardation, midface hypoplasia and elliptocytosis chromosomal region gene 1 (AMMECR1), transcript variant X1, mRNA	2189	Cluster0001
ANGPT4:gi|402693092|ref|NM_001076483.2|	ANGPT4	gi|402693092|ref|NM_001076483.2|	Bos taurus angiopoietin 4 (ANGPT4), mRNA	2271	Cluster0001
ANGPTL1:gi|115495518|ref|NM_001075426.1|	ANGPTL1	gi|115495518|ref|NM_001075426.1|	Bos taurus angiopoietin-like 1 (ANGPTL1), mRNA	2115	Cluster0001
ANGPTL2:gi|157954419|ref|NM_001109814.1|	ANGPTL2	gi|157954419|ref|NM_001109814.1|	Bos taurus angiopoietin-like 2 (ANGPTL2), mRNA	1979	Cluster0001
ANKRD12:gi|982965698|ref|XM_002697743.4|	ANKRD12	gi|982965698|ref|XM_002697743.4|	PREDICTED: Bos taurus ankyrin repeat domain 12 (ANKRD12), transcript variant X2, mRNA	2286	Cluster0001
ANKRD44:gi|982914306|ref|XM_015458628.1|	ANKRD44	gi|982914306|ref|XM_015458628.1|	PREDICTED: Bos taurus ankyrin repeat domain 44 (ANKRD44), transcript variant X2, mRNA	2326	Cluster0001
ANKRD44:gi|982977537|ref|XM_015462334.1|	ANKRD44	gi|982977537|ref|XM_015462334.1|	PREDICTED: Bos taurus ankyrin repeat domain 44 (ANKRD44), transcript variant X10, mRNA	629	Cluster0001
ANPEP:gi|115495052|ref|NM_001075144.1|	ANPEP	gi|115495052|ref|NM_001075144.1|	Bos taurus alanyl (membrane) aminopeptidase (ANPEP), mRNA	2276	Cluster0001
ANTXR1:gi|329664415|ref|NM_001206228.1|	ANTXR1	gi|329664415|ref|NM_001206228.1|	Bos taurus anthrax toxin receptor 1 (ANTXR1), mRNA	2284	Cluster0001
ANXA6:gi|982932278|ref|XM_005209561.3|	ANXA6	gi|982932278|ref|XM_005209561.3|	PREDICTED: Bos taurus annexin A6 (ANXA6), transcript variant X1, mRNA	2171	Cluster0001
ANXA6:gi|982932279|ref|XM_010807428.2|	ANXA6	gi|982932279|ref|XM_010807428.2|	PREDICTED: Bos taurus annexin A6 (ANXA6), transcript variant X2, mRNA	1093	Cluster0001
ANXA6:gi|982932280|ref|XM_010807429.2|	ANXA6	gi|982932280|ref|XM_010807429.2|	PREDICTED: Bos taurus annexin A6 (ANXA6), transcript variant X3, mRNA	1022	Cluster0001
AOAH:gi|402743687|ref|NM_001078096.2|	AOAH	gi|402743687|ref|NM_001078096.2|	Bos taurus acyloxyacyl hydrolase (neutrophil) (AOAH), mRNA	2241	Cluster0001
AOC1:gi|982922233|ref|XM_010804544.2|	AOC1	gi|982922233|ref|XM_010804544.2|	PREDICTED: Bos taurus amine oxidase, copper containing 1 (AOC1), transcript variant X1, mRNA	2252	Cluster0001
APBB1IP:gi|402744861|ref|NM_001034593.2|	APBB1IP	gi|402744861|ref|NM_001034593.2|	Bos taurus amyloid beta (A4) precursor protein-binding, family B, member 1 interacting protein (APBB1IP), mRNA	2261	Cluster0001
APLNR:gi|402745620|ref|NM_001102524.2|	APLNR	gi|402745620|ref|NM_001102524.2|	Bos taurus apelin receptor (APLNR), mRNA	2278	Cluster0001
APOA1:gi|75832055|ref|NM_174242.3|	APOA1	gi|75832055|ref|NM_174242.3|	Bos taurus apolipoprotein A-I (APOA1), mRNA	2258	Cluster0001
APOA4:gi|82697388|ref|NM_001037480.1|	APOA4	gi|82697388|ref|NM_001037480.1|	Bos taurus apolipoprotein A-IV (APOA4), mRNA	2253	Cluster0001
APOA4:gi|982945563|ref|XM_015474619.1|	APOA4	gi|982945563|ref|XM_015474619.1|	PREDICTED: Bos taurus apolipoprotein A-IV (APOA4), transcript variant X6, mRNA	2227	Cluster0001
APOB:gi|982939433|ref|XM_015473552.1|	APOB	gi|982939433|ref|XM_015473552.1|	PREDICTED: Bos taurus apolipoprotein B (APOB), transcript variant X1, mRNA	2288	Cluster0001
APOB:gi|982991064|ref|XM_015465433.1|	APOB	gi|982991064|ref|XM_015465433.1|	PREDICTED: Bos taurus apolipoprotein B (APOB), transcript variant X3, mRNA	2263	Cluster0001
APOBEC3A:gi|255652988|ref|NM_001163936.1|	APOBEC3A	gi|255652988|ref|NM_001163936.1|	Bos taurus apolipoprotein B mRNA editing enzyme, catalytic polypeptide-like 3A (APOBEC3A), mRNA	2254	Cluster0001
APOC3:gi|86477160|ref|NM_001001175.2|	APOC3	gi|86477160|ref|NM_001001175.2|	Bos taurus apolipoprotein C-III (APOC3), mRNA	2253	Cluster0001
APOD:gi|402693400|ref|NM_001076301.2|	APOD	gi|402693400|ref|NM_001076301.2|	Bos taurus apolipoprotein D (APOD), mRNA	2236	Cluster0001
APOD:gi|982910718|ref|XM_005201541.3|	APOD	gi|982910718|ref|XM_005201541.3|	PREDICTED: Bos taurus apolipoprotein D (APOD), transcript variant X1, mRNA	2253	Cluster0001
APOE:gi|31343092|ref|NM_173991.2|	APOE	gi|31343092|ref|NM_173991.2|	Bos taurus apolipoprotein E (APOE), mRNA	1805	Cluster0001
APOL3:gi|982926340|ref|XM_015471164.1|	APOL3	gi|982926340|ref|XM_015471164.1|	PREDICTED: Bos taurus apolipoprotein L, 3 (APOL3), transcript variant X2, mRNA	2255	Cluster0001
APOL3:gi|982926373|ref|XM_010805335.2|	APOL3	gi|982926373|ref|XM_010805335.2|	PREDICTED: Bos taurus apolipoprotein L, 3 (APOL3), transcript variant X3, mRNA	2284	Cluster0001
APOLD1:gi|155372084|ref|NM_001101180.1|	APOLD1	gi|155372084|ref|NM_001101180.1|	Bos taurus apolipoprotein L domain containing 1 (APOLD1), mRNA	2267	Cluster0001
ARHGAP15:gi|402744035|ref|NM_001105003.2|	ARHGAP15	gi|402744035|ref|NM_001105003.2|	Bos taurus Rho GTPase activating protein 15 (ARHGAP15), mRNA	2254	Cluster0001
ARHGAP25:gi|114051987|ref|NM_001046392.1|	ARHGAP25	gi|114051987|ref|NM_001046392.1|	Bos taurus Rho GTPase activating protein 25 (ARHGAP25), mRNA	2311	Cluster0001
ARHGAP25:gi|982939160|ref|XM_005212861.3|	ARHGAP25	gi|982939160|ref|XM_005212861.3|	PREDICTED: Bos taurus Rho GTPase activating protein 25 (ARHGAP25), transcript variant X1, mRNA	2248	Cluster0001
ARHGAP25:gi|982939162|ref|XM_015473507.1|	ARHGAP25	gi|982939162|ref|XM_015473507.1|	PREDICTED: Bos taurus Rho GTPase activating protein 25 (ARHGAP25), transcript variant X3, mRNA	2065	Cluster0001
ARHGAP29:gi|982918342|ref|XM_010803297.2|	ARHGAP29	gi|982918342|ref|XM_010803297.2|	PREDICTED: Bos taurus Rho GTPase activating protein 29 (ARHGAP29), transcript variant X2, mRNA	2229	Cluster0001
ARHGAP30:gi|982916043|ref|XM_005203539.3|	ARHGAP30	gi|982916043|ref|XM_005203539.3|	PREDICTED: Bos taurus Rho GTPase activating protein 30 (ARHGAP30), transcript variant X1, mRNA	2267	Cluster0001
ARHGAP30:gi|982916044|ref|XM_005203541.3|	ARHGAP30	gi|982916044|ref|XM_005203541.3|	PREDICTED: Bos taurus Rho GTPase activating protein 30 (ARHGAP30), transcript variant X2, mRNA	2226	Cluster0001
ARHGAP31:gi|329663234|ref|NM_001205810.1|	ARHGAP31	gi|329663234|ref|NM_001205810.1|	Bos taurus Rho GTPase activating protein 31 (ARHGAP31), mRNA	2278	Cluster0001
ARHGAP4:gi|402744339|ref|NM_001102540.2|	ARHGAP4	gi|402744339|ref|NM_001102540.2|	Bos taurus Rho GTPase activating protein 4 (ARHGAP4), mRNA	2263	Cluster0001
ARHGAP4:gi|982973043|ref|XM_005227656.3|	ARHGAP4	gi|982973043|ref|XM_005227656.3|	PREDICTED: Bos taurus Rho GTPase activating protein 4 (ARHGAP4), transcript variant X1, mRNA	2269	Cluster0001
ARHGAP6:gi|300798057|ref|NM_001191354.1|	ARHGAP6	gi|300798057|ref|NM_001191354.1|	Bos taurus Rho GTPase activating protein 6 (ARHGAP6), mRNA	2259	Cluster0001
ARHGAP9:gi|982926113|ref|XM_002687563.4|	ARHGAP9	gi|982926113|ref|XM_002687563.4|	PREDICTED: Bos taurus Rho GTPase activating protein 9 (ARHGAP9), transcript variant X1, mRNA	2082	Cluster0001
ARHGDIB:gi|31343549|ref|NM_175797.2|	ARHGDIB	gi|31343549|ref|NM_175797.2|	Bos taurus Rho GDP dissociation inhibitor (GDI) beta (ARHGDIB), mRNA	2260	Cluster0001
ARHGDIB:gi|528950531|ref|XM_005206973.1|	ARHGDIB	gi|528950531|ref|XM_005206973.1|	PREDICTED: Bos taurus Rho GDP dissociation inhibitor (GDI) beta (ARHGDIB), transcript variant X1, mRNA	2263	Cluster0001
ARHGEF15:gi|982957179|ref|XM_010816015.2|	ARHGEF15	gi|982957179|ref|XM_010816015.2|	PREDICTED: Bos taurus Rho guanine nucleotide exchange factor 15 (ARHGEF15), transcript variant X2, mRNA	1963	Cluster0001
ARHGEF19:gi|982915630|ref|XM_015460567.1|	ARHGEF19	gi|982915630|ref|XM_015460567.1|	PREDICTED: Bos taurus Rho guanine nucleotide exchange factor 19 (ARHGEF19), transcript variant X2, mRNA	2227	Cluster0001
ARHGEF25:gi|274317000|ref|NM_001024481.2|	ARHGEF25	gi|274317000|ref|NM_001024481.2|	Bos taurus Rho guanine nucleotide exchange factor (GEF) 25 (ARHGEF25), mRNA	2040	Cluster0001
ARHGEF3:gi|297488586|ref|XM_002697002.1|	ARHGEF3	gi|297488586|ref|XM_002697002.1|	PREDICTED: Bos taurus Rho guanine nucleotide exchange factor 3 (ARHGEF3), transcript variant X7, mRNA	2207	Cluster0001
ARHGEF3:gi|982962340|ref|XM_005222973.3|	ARHGEF3	gi|982962340|ref|XM_005222973.3|	PREDICTED: Bos taurus Rho guanine nucleotide exchange factor 3 (ARHGEF3), transcript variant X6, mRNA	2100	Cluster0001
ARHGEF6:gi|300795088|ref|NM_001193000.1|	ARHGEF6	gi|300795088|ref|NM_001193000.1|	Bos taurus Rac/Cdc42 guanine nucleotide exchange factor (GEF) 6 (ARHGEF6), mRNA	2253	Cluster0001
ARHGEF6:gi|982972801|ref|XM_015461448.1|	ARHGEF6	gi|982972801|ref|XM_015461448.1|	PREDICTED: Bos taurus Rac/Cdc42 guanine nucleotide exchange factor 6 (ARHGEF6), transcript variant X5, mRNA	2261	Cluster0001
ARHGEF6:gi|982972803|ref|XM_015461449.1|	ARHGEF6	gi|982972803|ref|XM_015461449.1|	PREDICTED: Bos taurus Rac/Cdc42 guanine nucleotide exchange factor 6 (ARHGEF6), transcript variant X6, mRNA	1909	Cluster0001
ARL13B:gi|982909665|ref|XM_015469931.1|	ARL13B	gi|982909665|ref|XM_015469931.1|	PREDICTED: Bos taurus ADP ribosylation factor like GTPase 13B (ARL13B), transcript variant X2, mRNA	439	Cluster0001
ARMCX2:gi|116004140|ref|NM_001076960.1|	ARMCX2	gi|116004140|ref|NM_001076960.1|	Bos taurus armadillo repeat containing, X-linked 2 (ARMCX2), mRNA	2062	Cluster0001
ASB2:gi|77736282|ref|NM_001034669.1|	ASB2	gi|77736282|ref|NM_001034669.1|	Bos taurus ankyrin repeat and SOCS box containing 2 (ASB2), mRNA	2257	Cluster0001
ASPA:gi|982956533|ref|XM_005220208.3|	ASPA	gi|982956533|ref|XM_005220208.3|	PREDICTED: Bos taurus aspartoacylase (ASPA), transcript variant X1, mRNA	2248	Cluster0001
ASPN:gi|402746459|ref|NM_001034309.2|	ASPN	gi|402746459|ref|NM_001034309.2|	Bos taurus asporin (ASPN), mRNA	690	Cluster0001
ATF3:gi|402745946|ref|NM_001046193.2|	ATF3	gi|402745946|ref|NM_001046193.2|	Bos taurus activating transcription factor 3 (ATF3), mRNA	2188	Cluster0001
ATF3:gi|982949014|ref|XM_010813555.2|	ATF3	gi|982949014|ref|XM_010813555.2|	PREDICTED: Bos taurus activating transcription factor 3 (ATF3), transcript variant X1, mRNA	1250	Cluster0001
ATP10B:gi|982932553|ref|XM_015472347.1|	ATP10B	gi|982932553|ref|XM_015472347.1|	PREDICTED: Bos taurus ATPase, class V, type 10B (ATP10B), partial mRNA	943	Cluster0001
ATP10D:gi|157785612|ref|NM_001105628.1|	ATP10D	gi|157785612|ref|NM_001105628.1|	Bos taurus ATPase, class V, type 10D (ATP10D), mRNA	2278	Cluster0001
ATP8B4:gi|982937321|ref|XM_002690973.4|	ATP8B4	gi|982937321|ref|XM_002690973.4|	PREDICTED: Bos taurus ATPase, class I, type 8B, member 4 (ATP8B4), transcript variant X2, mRNA	2260	Cluster0001
AXL:gi|741959801|ref|XM_010814979.1|	AXL	gi|741959801|ref|XM_010814979.1|	PREDICTED: Bos taurus AXL receptor tyrosine kinase (AXL), transcript variant X1, mRNA	2058	Cluster0001
AXL:gi|982999863|ref|XM_015467503.1|	AXL	gi|982999863|ref|XM_015467503.1|	PREDICTED: Bos taurus AXL receptor tyrosine kinase (AXL), transcript variant X2, mRNA	2299	Cluster0001
B:gi|402693476|ref|NM_001076457.3|	B	gi|402693476|ref|NM_001076457.3|	Bos taurus TLH29 protein precursor-like (ISG12(B)), mRNA	2206	Cluster0001
B2M:gi|110347591|ref|NM_173893.3|	B2M	gi|110347591|ref|NM_173893.3|	Bos taurus beta-2-microglobulin (B2M), mRNA	2177	Cluster0001
B3GNT6:gi|741952481|ref|XM_010812735.1|	B3GNT6	gi|741952481|ref|XM_010812735.1|	PREDICTED: Bos taurus UDP-GlcNAc:betaGal beta-1,3-N-acetylglucosaminyltransferase 6 (B3GNT6), transcript variant X1, mRNA	2210	Cluster0001
B3GNT6:gi|982946541|ref|XM_010812736.2|	B3GNT6	gi|982946541|ref|XM_010812736.2|	PREDICTED: Bos taurus UDP-GlcNAc:betaGal beta-1,3-N-acetylglucosaminyltransferase 6 (B3GNT6), transcript variant X2, mRNA	2283	Cluster0001
B3GNT6:gi|982946544|ref|XM_010812737.2|	B3GNT6	gi|982946544|ref|XM_010812737.2|	PREDICTED: Bos taurus UDP-GlcNAc:betaGal beta-1,3-N-acetylglucosaminyltransferase 6 (B3GNT6), transcript variant X4, mRNA	1560	Cluster0001
B4GALNT1:gi|62988303|ref|NM_001017943.1|	B4GALNT1	gi|62988303|ref|NM_001017943.1|	Bos taurus beta-1,4-N-acetyl-galactosaminyl transferase 1 (B4GALNT1), mRNA	2236	Cluster0001
B4GALNT1:gi|982925776|ref|XM_005206611.3|	B4GALNT1	gi|982925776|ref|XM_005206611.3|	PREDICTED: Bos taurus beta-1,4-N-acetyl-galactosaminyl transferase 1 (B4GALNT1), transcript variant X1, mRNA	2145	Cluster0001
B4GALNT2:gi|982957666|ref|XM_010816190.2|	B4GALNT2	gi|982957666|ref|XM_010816190.2|	PREDICTED: Bos taurus beta-1,4-N-acetyl-galactosaminyl transferase 2 (B4GALNT2), transcript variant X1, mRNA	2248	Cluster0001
B4GALNT2:gi|982957667|ref|XM_010816191.2|	B4GALNT2	gi|982957667|ref|XM_010816191.2|	PREDICTED: Bos taurus beta-1,4-N-acetyl-galactosaminyl transferase 2 (B4GALNT2), transcript variant X2, mRNA	2275	Cluster0001
B4GALNT2:gi|982957669|ref|XM_015458791.1|	B4GALNT2	gi|982957669|ref|XM_015458791.1|	PREDICTED: Bos taurus beta-1,4-N-acetyl-galactosaminyl transferase 2 (B4GALNT2), transcript variant X4, mRNA	1930	Cluster0001
BAG1:gi|115495294|ref|NM_001076291.1|	BAG1	gi|115495294|ref|NM_001076291.1|	Bos taurus BCL2-associated athanogene (BAG1), mRNA	2248	Cluster0001
BANK1:gi|741929350|ref|XM_010805953.1|	BANK1	gi|741929350|ref|XM_010805953.1|	PREDICTED: Bos taurus B-cell scaffold protein with ankyrin repeats 1 (BANK1), transcript variant X1, mRNA	2254	Cluster0001
BANK1:gi|741929352|ref|XM_002688119.4|	BANK1	gi|741929352|ref|XM_002688119.4|	PREDICTED: Bos taurus B-cell scaffold protein with ankyrin repeats 1 (BANK1), transcript variant X2, mRNA	2258	Cluster0001
BASP1:gi|115432049|ref|NM_174780.3|	BASP1	gi|115432049|ref|NM_174780.3|	Bos taurus brain abundant, membrane attached signal protein 1 (BASP1), mRNA	2283	Cluster0001
BATF:gi|329664817|ref|NM_001206278.1|	BATF	gi|329664817|ref|NM_001206278.1|	Bos taurus basic leucine zipper transcription factor, ATF-like (BATF), mRNA	2220	Cluster0001
BATF2:gi|982971961|ref|XM_005227105.3|	BATF2	gi|982971961|ref|XM_005227105.3|	PREDICTED: Bos taurus basic leucine zipper transcription factor, ATF-like 2 (BATF2), transcript variant X1, mRNA	2239	Cluster0001
BATF3:gi|982949097|ref|XM_005217378.3|	BATF3	gi|982949097|ref|XM_005217378.3|	PREDICTED: Bos taurus basic leucine zipper transcription factor, ATF-like 3 (BATF3), transcript variant X4, mRNA	2220	Cluster0001
BBOX1:gi|274322933|ref|NM_001101881.2|	BBOX1	gi|274322933|ref|NM_001101881.2|	Bos taurus butyrobetaine (gamma), 2-oxoglutarate dioxygenase (gamma-butyrobetaine hydroxylase) 1 (BBOX1), mRNA	2232	Cluster0001
BBOX1:gi|982946485|ref|XM_005216272.3|	BBOX1	gi|982946485|ref|XM_005216272.3|	PREDICTED: Bos taurus butyrobetaine (gamma), 2-oxoglutarate dioxygenase (gamma-butyrobetaine hydroxylase) 1 (BBOX1), transcript variant X1, mRNA	2130	Cluster0001
BCAS3:gi|982955997|ref|XM_015458527.1|	BCAS3	gi|982955997|ref|XM_015458527.1|	PREDICTED: Bos taurus breast carcinoma amplified sequence 3 (BCAS3), mRNA	775	Cluster0001
BCL2A1:gi|402744859|ref|NM_001037100.3|	BCL2A1	gi|402744859|ref|NM_001037100.3|	Bos taurus BCL2-related protein A1 (BCL2A1), mRNA	2277	Cluster0001
BCL2A1:gi|741966622|ref|XM_005221868.2|	BCL2A1	gi|741966622|ref|XM_005221868.2|	PREDICTED: Bos taurus BCL2 related protein A1 (BCL2A1), transcript variant X1, mRNA	2280	Cluster0001
BCL2L15:gi|402745072|ref|NM_001075417.2|	BCL2L15	gi|402745072|ref|NM_001075417.2|	Bos taurus BCL2-like 15 (BCL2L15), mRNA	356	Cluster0001
BCL3:gi|329664581|ref|NM_001205993.1|	BCL3	gi|329664581|ref|NM_001205993.1|	Bos taurus B-cell CLL/lymphoma 3 (BCL3), mRNA	1894	Cluster0001
BCL3:gi|982953567|ref|XM_015458169.1|	BCL3	gi|982953567|ref|XM_015458169.1|	PREDICTED: Bos taurus B-cell CLL/lymphoma 3 (BCL3), transcript variant X1, mRNA	2207	Cluster0001
BDA20:gi|31559776|ref|NM_174761.2|	BDA20	gi|31559776|ref|NM_174761.2|	Bos taurus major allergen BDA20 (BDA20), mRNA	2256	Cluster0001
BEST4:gi|329664117|ref|NM_001205679.1|	BEST4	gi|329664117|ref|NM_001205679.1|	Bos taurus bestrophin 4 (BEST4), mRNA	1839	Cluster0001
BEST4:gi|982919983|ref|XM_005204695.3|	BEST4	gi|982919983|ref|XM_005204695.3|	PREDICTED: Bos taurus bestrophin 4 (BEST4), transcript variant X2, mRNA	1920	Cluster0001
BGN:gi|402744922|ref|NM_178318.4|	BGN	gi|402744922|ref|NM_178318.4|	Bos taurus biglycan (BGN), mRNA	2273	Cluster0001
BGN:gi|982973045|ref|XM_005227658.3|	BGN	gi|982973045|ref|XM_005227658.3|	PREDICTED: Bos taurus biglycan (BGN), transcript variant X1, mRNA	2248	Cluster0001
BICC1:gi|982970003|ref|XM_005226278.3|	BICC1	gi|982970003|ref|XM_005226278.3|	PREDICTED: Bos taurus BicC family RNA binding protein 1 (BICC1), transcript variant X1, mRNA	2101	Cluster0001
BIN2:gi|402743611|ref|NM_001083435.2|	BIN2	gi|402743611|ref|NM_001083435.2|	Bos taurus bridging integrator 2 (BIN2), mRNA	2266	Cluster0001
BIN2:gi|982925023|ref|XM_015470987.1|	BIN2	gi|982925023|ref|XM_015470987.1|	PREDICTED: Bos taurus bridging integrator 2 (BIN2), transcript variant X1, mRNA	2203	Cluster0001
BMF:gi|982936754|ref|XM_005211591.3|	BMF	gi|982936754|ref|XM_005211591.3|	PREDICTED: Bos taurus Bcl2 modifying factor (BMF), transcript variant X1, mRNA	2136	Cluster0001
BMP3:gi|300795804|ref|NM_001192268.1|	BMP3	gi|300795804|ref|NM_001192268.1|	Bos taurus bone morphogenetic protein 3 (BMP3), mRNA	2255	Cluster0001
BMP4:gi|982937170|ref|XM_005211794.3|	BMP4	gi|982937170|ref|XM_005211794.3|	PREDICTED: Bos taurus bone morphogenetic protein 4 (BMP4), transcript variant X2, mRNA	2274	Cluster0001
BMP4:gi|982937171|ref|XM_010809329.2|	BMP4	gi|982937171|ref|XM_010809329.2|	PREDICTED: Bos taurus bone morphogenetic protein 4 (BMP4), transcript variant X3, mRNA	2278	Cluster0001
BMP4:gi|982937172|ref|XM_010809331.2|	BMP4	gi|982937172|ref|XM_010809331.2|	PREDICTED: Bos taurus bone morphogenetic protein 4 (BMP4), transcript variant X4, mRNA	2248	Cluster0001
BMP5:gi|757813190|ref|NM_001305016.1|	BMP5	gi|757813190|ref|NM_001305016.1|	Bos taurus bone morphogenetic protein 5 (BMP5), mRNA	2293	Cluster0001
BMPER:gi|118151087|ref|NM_001077997.1|	BMPER	gi|118151087|ref|NM_001077997.1|	Bos taurus BMP binding endothelial regulator (BMPER), mRNA	2268	Cluster0001
BMPER:gi|982921633|ref|XM_010804262.2|	BMPER	gi|982921633|ref|XM_010804262.2|	PREDICTED: Bos taurus BMP binding endothelial regulator (BMPER), transcript variant X1, mRNA	1943	Cluster0001
BMPR2:gi|982914122|ref|XM_015458377.1|	BMPR2	gi|982914122|ref|XM_015458377.1|	PREDICTED: Bos taurus bone morphogenetic protein receptor type II (BMPR2), transcript variant X1, mRNA	2321	Cluster0001
BOLA1:gi|77735656|ref|NM_001034352.1|	BOLA1	gi|77735656|ref|NM_001034352.1|	Bos taurus bolA family member 1 (BOLA1), mRNA	2003	Cluster0001
BOLA-DMA:gi|99028970|ref|NM_001012674.2|	BOLA-DMA	gi|99028970|ref|NM_001012674.2|	Bos taurus major histocompatibility complex, class II, DM alpha (BOLA-DMA), mRNA	2252	Cluster0001
BOLA-DMB:gi|402693167|ref|NM_001040481.3|	BOLA-DMB	gi|402693167|ref|NM_001040481.3|	Bos taurus major histocompatibility complex, class II, DM beta (BOLA-DMB), mRNA	2267	Cluster0001
BOLA-DOA:gi|329663999|ref|NM_001205920.1|	BOLA-DOA	gi|329663999|ref|NM_001205920.1|	Bos taurus major histocompatibility complex, class II, DO alpha (BOLA-DOA), mRNA	2248	Cluster0001
BOLA-DOA:gi|982963028|ref|XM_010818051.2|	BOLA-DOA	gi|982963028|ref|XM_010818051.2|	PREDICTED: Bos taurus major histocompatibility complex, class II, DO alpha (BOLA-DOA), transcript variant X2, mRNA	1817	Cluster0001
BOLA-DOB:gi|61888881|ref|NM_001013600.1|	BOLA-DOB	gi|61888881|ref|NM_001013600.1|	Bos taurus major histocompatibility complex, class II, DO beta (BOLA-DOB), mRNA	2259	Cluster0001
BOLA-DRA:gi|60592979|ref|NM_001012677.1|	BOLA-DRA	gi|60592979|ref|NM_001012677.1|	Bos taurus major histocompatibility complex, class II, DR alpha (BOLA-DRA), mRNA	2249	Cluster0001
BOLA-DRB3:gi|982963731|ref|XM_015475270.1|	BOLA-DRB3	gi|982963731|ref|XM_015475270.1|	PREDICTED: Bos taurus major histocompatibility complex, class II, DRB3 (BOLA-DRB3), mRNA	2250	Cluster0001
BPNT1:gi|402767049|ref|NM_001034539.2|	BPNT1	gi|402767049|ref|NM_001034539.2|	Bos taurus 3 (2 ), 5 -bisphosphate nucleotidase 1 (BPNT1), mRNA	1257	Cluster0001
BRB:gi|93205064|ref|NM_173891.2|	BRB	gi|93205064|ref|NM_173891.2|	Bos taurus brain ribonuclease (BRB), mRNA	2240	Cluster0001
BSCL2:gi|982971726|ref|XM_010821009.2|	BSCL2	gi|982971726|ref|XM_010821009.2|	PREDICTED: Bos taurus Berardinelli-Seip congenital lipodystrophy 2 (seipin) (BSCL2), transcript variant X6, mRNA	1994	Cluster0001
BST1:gi|982929091|ref|XM_002688466.4|	BST1	gi|982929091|ref|XM_002688466.4|	PREDICTED: Bos taurus bone marrow stromal cell antigen 1 (BST1), mRNA	1820	Cluster0001
BTG2:gi|982947461|ref|XM_002693879.4|	BTG2	gi|982947461|ref|XM_002693879.4|	PREDICTED: Bos taurus BTG family member 2 (BTG2), mRNA	1851	Cluster0001
BTK:gi|402693263|ref|NM_001034589.2|	BTK	gi|402693263|ref|NM_001034589.2|	Bos taurus Bruton agammaglobulinemia tyrosine kinase (BTK), mRNA	2252	Cluster0001
BTNL2:gi|156121344|ref|NM_001102351.1|	BTNL2	gi|156121344|ref|NM_001102351.1|	Bos taurus butyrophilin-like 2 (MHC class II associated) (BTNL2), mRNA	2247	Cluster0001
BTNL9:gi|157168346|ref|NM_001103345.1|	BTNL9	gi|157168346|ref|NM_001103345.1|	Bos taurus butyrophilin-like 9 (BTNL9), mRNA	2230	Cluster0001
C10H15orf48:gi|332801012|ref|NM_001206976.1|	C10H15orf48	gi|332801012|ref|NM_001206976.1|	Bos taurus chromosome 10 open reading frame, human C15orf48 (C10H15orf48), mRNA	2253	Cluster0001
C11H2orf40:gi|402693044|ref|NM_001038113.2|	C11H2orf40	gi|402693044|ref|NM_001038113.2|	Bos taurus chromosome 11 open reading frame, human C2orf40 (C11H2orf40), mRNA	2255	Cluster0001
C16H1orf115:gi|359751447|ref|NM_001205383.2|	C16H1orf115	gi|359751447|ref|NM_001205383.2|	Bos taurus chromosome 16 open reading frame, human C1orf115 (C16H1orf115), mRNA	2205	Cluster0001
C16H1orf186:gi|982947532|ref|XM_002693870.4|	C16H1orf186	gi|982947532|ref|XM_002693870.4|	PREDICTED: Bos taurus chromosome 16 open reading frame, human C1orf186 (C16H1orf186), transcript variant X1, mRNA	2237	Cluster0001
C1QA:gi|402691773|ref|NM_001014945.2|	C1QA	gi|402691773|ref|NM_001014945.2|	Bos taurus complement component 1, q subcomponent, A chain (C1QA), mRNA	2248	Cluster0001
C1QA:gi|982915587|ref|XM_005203214.3|	C1QA	gi|982915587|ref|XM_005203214.3|	PREDICTED: Bos taurus complement component 1, q subcomponent, A chain (C1QA), transcript variant X1, mRNA	2248	Cluster0001
C1QB:gi|402692092|ref|NM_001046599.2|	C1QB	gi|402692092|ref|NM_001046599.2|	Bos taurus complement component 1, q subcomponent, B chain (C1QB), mRNA	2249	Cluster0001
C1QB:gi|741918559|ref|XM_010802613.1|	C1QB	gi|741918559|ref|XM_010802613.1|	PREDICTED: Bos taurus complement component 1, q subcomponent, B chain (C1QB), transcript variant X1, mRNA	2248	Cluster0001
C1QC:gi|329755328|ref|NM_001206396.1|	C1QC	gi|329755328|ref|NM_001206396.1|	Bos taurus complement component 1, q subcomponent, C chain (C1QC), mRNA	2248	Cluster0001
C1QTNF5:gi|154707891|ref|NM_001099138.1|	C1QTNF5	gi|154707891|ref|NM_001099138.1|	Bos taurus C1q and tumor necrosis factor related protein 5 (C1QTNF5), mRNA	2110	Cluster0001
C1QTNF6:gi|982926346|ref|XM_005206809.3|	C1QTNF6	gi|982926346|ref|XM_005206809.3|	PREDICTED: Bos taurus C1q and tumor necrosis factor related protein 6 (C1QTNF6), transcript variant X1, mRNA	2258	Cluster0001
C1QTNF7:gi|982929053|ref|XM_005208314.3|	C1QTNF7	gi|982929053|ref|XM_005208314.3|	PREDICTED: Bos taurus C1q and tumor necrosis factor related protein 7 (C1QTNF7), transcript variant X2, mRNA	2279	Cluster0001
C1R:gi|982926982|ref|XM_005207128.2|	C1R	gi|982926982|ref|XM_005207128.2|	PREDICTED: Bos taurus complement component 1, r subcomponent (C1R), transcript variant X1, mRNA	2276	Cluster0001
C1R:gi|982926983|ref|XM_005207129.3|	C1R	gi|982926983|ref|XM_005207129.3|	PREDICTED: Bos taurus complement component 1, r subcomponent (C1R), transcript variant X2, mRNA	2267	Cluster0001
C1RL:gi|982926975|ref|XM_015471302.1|	C1RL	gi|982926975|ref|XM_015471302.1|	PREDICTED: Bos taurus complement component 1, r subcomponent-like (C1RL), transcript variant X3, mRNA	1959	Cluster0001
C1RL:gi|982926979|ref|XM_010805579.2|	C1RL	gi|982926979|ref|XM_010805579.2|	PREDICTED: Bos taurus complement component 1, r subcomponent-like (C1RL), transcript variant X5, mRNA	1826	Cluster0001
C1S:gi|115497209|ref|NM_001076550.1|	C1S	gi|115497209|ref|NM_001076550.1|	Bos taurus complement component 1, s subcomponent (C1S), mRNA	2277	Cluster0001
C2:gi|77735934|ref|NM_001034492.1|	C2	gi|77735934|ref|NM_001034492.1|	Bos taurus complement component 2 (C2), mRNA	2280	Cluster0001
C2:gi|982963888|ref|XM_005223654.3|	C2	gi|982963888|ref|XM_005223654.3|	PREDICTED: Bos taurus complement component 2 (C2), transcript variant X1, mRNA	2247	Cluster0001
C24H18orf32:gi|982965614|ref|XM_010818941.2|	C24H18orf32	gi|982965614|ref|XM_010818941.2|	PREDICTED: Bos taurus chromosome 24 open reading frame, human C18orf32 (C24H18orf32), transcript variant X3, mRNA	1028	Cluster0001
C24H18orf54:gi|741972888|ref|XM_005224277.2|	C24H18orf54	gi|741972888|ref|XM_005224277.2|	PREDICTED: Bos taurus chromosome 24 open reading frame, human C18orf54 (C24H18orf54), transcript variant X7, mRNA	2239	Cluster0001
C24H18orf54:gi|982965604|ref|XM_010818934.2|	C24H18orf54	gi|982965604|ref|XM_010818934.2|	PREDICTED: Bos taurus chromosome 24 open reading frame, human C18orf54 (C24H18orf54), transcript variant X3, mRNA	2103	Cluster0001
C24H18orf54:gi|982965606|ref|XM_015460113.1|	C24H18orf54	gi|982965606|ref|XM_015460113.1|	PREDICTED: Bos taurus chromosome 24 open reading frame, human C18orf54 (C24H18orf54), transcript variant X6, mRNA	2252	Cluster0001
C28H10orf11:gi|982970597|ref|XM_010820667.2|	C28H10orf11	gi|982970597|ref|XM_010820667.2|	PREDICTED: Bos taurus chromosome 28 open reading frame, human C10orf11 (C28H10orf11), mRNA	2318	Cluster0001
C28H10orf54:gi|122692386|ref|NM_001080347.1|	C28H10orf54	gi|122692386|ref|NM_001080347.1|	Bos taurus chromosome 28 open reading frame, human C10orf54 (C28H10orf54), mRNA	2273	Cluster0001
C29H11orf86:gi|402692642|ref|NM_001077090.2|	C29H11orf86	gi|402692642|ref|NM_001077090.2|	Bos taurus chromosome 29 open reading frame, human C11orf86 (C29H11orf86), mRNA	2204	Cluster0001
C3AR1:gi|139948963|ref|NM_001083752.1|	C3AR1	gi|139948963|ref|NM_001083752.1|	Bos taurus complement component 3a receptor 1 (C3AR1), mRNA	2306	Cluster0001
C3H1orf110:gi|115497913|ref|NM_001076462.1|	C3H1orf110	gi|115497913|ref|NM_001076462.1|	Bos taurus coiled-coil domain-containing protein C1orf110 homolog (C3H1orf110), mRNA	2070	Cluster0001
C3H1orf162:gi|982917135|ref|XM_002686143.4|	C3H1orf162	gi|982917135|ref|XM_002686143.4|	PREDICTED: Bos taurus chromosome 3 open reading frame, human C1orf162 (C3H1orf162), transcript variant X1, mRNA	2163	Cluster0001
C3H1orf162:gi|982917136|ref|XM_010803248.2|	C3H1orf162	gi|982917136|ref|XM_010803248.2|	PREDICTED: Bos taurus chromosome 3 open reading frame, human C1orf162 (C3H1orf162), transcript variant X2, mRNA	1843	Cluster0001
C3H1orf162:gi|982917137|ref|XM_015464174.1|	C3H1orf162	gi|982917137|ref|XM_015464174.1|	PREDICTED: Bos taurus chromosome 3 open reading frame, human C1orf162 (C3H1orf162), transcript variant X3, mRNA	1303	Cluster0001
C3H1orf54:gi|115496533|ref|NM_001076346.1|	C3H1orf54	gi|115496533|ref|NM_001076346.1|	Bos taurus chromosome 3 open reading frame, human C1orf54 (C3H1orf54), mRNA	2303	Cluster0001
C3H1orf54:gi|741920031|ref|XM_005203945.2|	C3H1orf54	gi|741920031|ref|XM_005203945.2|	PREDICTED: Bos taurus chromosome 3 open reading frame, human C1orf54 (C3H1orf54), transcript variant X1, mRNA	2303	Cluster0001
C4A:gi|982964002|ref|XR_001494874.1|	C4A	gi|982964002|ref|XR_001494874.1|	PREDICTED: Bos taurus complement component 4A (C4A), misc_RNA	2197	Cluster0001
C4BPA:gi|402692346|ref|NM_174252.3|	C4BPA	gi|402692346|ref|NM_174252.3|	Bos taurus complement component 4 binding protein, alpha (C4BPA), mRNA	2157	Cluster0001
C4BPA:gi|982947383|ref|XM_005216646.3|	C4BPA	gi|982947383|ref|XM_005216646.3|	PREDICTED: Bos taurus complement component 4 binding protein, alpha (C4BPA), transcript variant X6, mRNA	2078	Cluster0001
C4BPA:gi|982947386|ref|XM_010813010.2|	C4BPA	gi|982947386|ref|XM_010813010.2|	PREDICTED: Bos taurus complement component 4 binding protein, alpha (C4BPA), transcript variant X9, mRNA	1220	Cluster0001
C4BPA:gi|982947387|ref|XM_010813008.2|	C4BPA	gi|982947387|ref|XM_010813008.2|	PREDICTED: Bos taurus complement component 4 binding protein, alpha (C4BPA), transcript variant X10, mRNA	2266	Cluster0001
C7:gi|114051807|ref|NM_001045966.1|	C7	gi|114051807|ref|NM_001045966.1|	Bos taurus complement component 7 (C7), mRNA	2251	Cluster0001
C7H5orf46:gi|329744573|ref|NM_001206334.1|	C7H5orf46	gi|329744573|ref|NM_001206334.1|	Bos taurus chromosome 7 open reading frame, human C5orf46 (C7H5orf46), mRNA	2250	Cluster0001
C7H5orf46:gi|982932363|ref|XM_010807482.2|	C7H5orf46	gi|982932363|ref|XM_010807482.2|	PREDICTED: Bos taurus chromosome 7 open reading frame, human C5orf46 (C7H5orf46), transcript variant X1, mRNA	2248	Cluster0001
C9:gi|402691864|ref|NM_001035364.2|	C9	gi|402691864|ref|NM_001035364.2|	Bos taurus complement component 9 (C9), mRNA	2041	Cluster0001
C9:gi|982959522|ref|XM_015459091.1|	C9	gi|982959522|ref|XM_015459091.1|	PREDICTED: Bos taurus complement component 9 (C9), transcript variant X1, mRNA	1563	Cluster0001
CA13:gi|982945230|ref|XM_010812263.2|	CA13	gi|982945230|ref|XM_010812263.2|	PREDICTED: Bos taurus carbonic anhydrase XIII (CA13), transcript variant X2, mRNA	1580	Cluster0001
CA4:gi|41386678|ref|NM_173897.1|	CA4	gi|41386678|ref|NM_173897.1|	Bos taurus carbonic anhydrase IV (CA4), mRNA	2254	Cluster0001
CA7:gi|300795765|ref|NM_001192522.1|	CA7	gi|300795765|ref|NM_001192522.1|	Bos taurus carbonic anhydrase VII (CA7), mRNA	2258	Cluster0001
CALCRL:gi|156120860|ref|NM_001102107.1|	CALCRL	gi|156120860|ref|NM_001102107.1|	Bos taurus calcitonin receptor-like (CALCRL), mRNA	2293	Cluster0001
CALD1:gi|31342484|ref|NM_174258.2|	CALD1	gi|31342484|ref|NM_174258.2|	Bos taurus caldesmon 1 (CALD1), mRNA	2301	Cluster0001
CALD1:gi|982922163|ref|XM_005205759.3|	CALD1	gi|982922163|ref|XM_005205759.3|	PREDICTED: Bos taurus caldesmon 1 (CALD1), transcript variant X6, mRNA	2287	Cluster0001
CALN1:gi|982967001|ref|XM_005224937.3|	CALN1	gi|982967001|ref|XM_005224937.3|	PREDICTED: Bos taurus calneuron 1 (CALN1), transcript variant X4, mRNA	2233	Cluster0001
CAPN13:gi|78369453|ref|NM_001035360.1|	CAPN13	gi|78369453|ref|NM_001035360.1|	Bos taurus calpain 13 (CAPN13), mRNA	2249	Cluster0001
CAPN13:gi|982939157|ref|XM_005212854.3|	CAPN13	gi|982939157|ref|XM_005212854.3|	PREDICTED: Bos taurus calpain 13 (CAPN13), transcript variant X1, mRNA	2270	Cluster0001
CAPN8:gi|982947725|ref|XM_015475055.1|	CAPN8	gi|982947725|ref|XM_015475055.1|	PREDICTED: Bos taurus calpain 8 (CAPN8), transcript variant X1, mRNA	2247	Cluster0001
CARD9:gi|116004440|ref|NM_001077111.1|	CARD9	gi|116004440|ref|NM_001077111.1|	Bos taurus caspase recruitment domain family, member 9 (CARD9), mRNA	2212	Cluster0001
CASP1:gi|982945313|ref|XM_002692921.4|	CASP1	gi|982945313|ref|XM_002692921.4|	PREDICTED: Bos taurus caspase-1 (CASP1), transcript variant X1, mRNA	1919	Cluster0001
CASP7:gi|982968547|ref|XM_002698509.4|	CASP7	gi|982968547|ref|XM_002698509.4|	PREDICTED: Bos taurus caspase 7 (CASP7), mRNA	2226	Cluster0001
CAST:gi|982932715|ref|XM_010807620.2|	CAST	gi|982932715|ref|XM_010807620.2|	PREDICTED: Bos taurus calpastatin (CAST), transcript variant X10, mRNA	2248	Cluster0001
CCBE1:gi|982965925|ref|XM_002697839.5|	CCBE1	gi|982965925|ref|XM_002697839.5|	PREDICTED: Bos taurus collagen and calcium binding EGF domains 1 (CCBE1), mRNA	2047	Cluster0001
CCBL2:gi|982918649|ref|XM_015464368.1|	CCBL2	gi|982918649|ref|XM_015464368.1|	PREDICTED: Bos taurus cysteine conjugate-beta lyase 2 (CCBL2), transcript variant X1, mRNA	2143	Cluster0001
CCDC178:gi|982965274|ref|XM_015460066.1|	CCDC178	gi|982965274|ref|XM_015460066.1|	PREDICTED: Bos taurus coiled-coil domain containing 178 (CCDC178), mRNA	2149	Cluster0001
CCDC186:gi|983008008|ref|XM_010825973.2|	CCDC186	gi|983008008|ref|XM_010825973.2|	PREDICTED: Bos taurus coiled-coil domain containing 186 (CCDC186), transcript variant X3, mRNA	2289	Cluster0001
CCDC3:gi|288869477|ref|NM_001172375.1|	CCDC3	gi|288869477|ref|NM_001172375.1|	Bos taurus coiled-coil domain containing 3 (CCDC3), mRNA	2231	Cluster0001
CCDC69:gi|331028799|ref|NM_001206624.1|	CCDC69	gi|331028799|ref|NM_001206624.1|	Bos taurus coiled-coil domain containing 69 (CCDC69), mRNA	2217	Cluster0001
CCDC70:gi|402693383|ref|NM_001075723.2|	CCDC70	gi|402693383|ref|NM_001075723.2|	Bos taurus coiled-coil domain containing 70 (CCDC70), mRNA	2269	Cluster0001
CCDC88A:gi|329664265|ref|NM_001206209.1|	CCDC88A	gi|329664265|ref|NM_001206209.1|	Bos taurus coiled-coil domain containing 88A (CCDC88A), mRNA	2269	Cluster0001
CCDC88A:gi|982938749|ref|XM_005212640.3|	CCDC88A	gi|982938749|ref|XM_005212640.3|	PREDICTED: Bos taurus coiled-coil domain containing 88A (CCDC88A), transcript variant X5, mRNA	2264	Cluster0001
CCL11:gi|93205065|ref|NM_205773.2|	CCL11	gi|93205065|ref|NM_205773.2|	Bos taurus chemokine (C-C motif) ligand 11 (CCL11), mRNA	2249	Cluster0001
CCL14:gi|114051432|ref|NM_001046585.1|	CCL14	gi|114051432|ref|NM_001046585.1|	Bos taurus chemokine (C-C motif) ligand 14 (CCL14), mRNA	2285	Cluster0001
CCL16:gi|741962219|ref|XM_002695627.3|	CCL16	gi|741962219|ref|XM_002695627.3|	PREDICTED: Bos taurus chemokine (C-C motif) ligand 16 (CCL16), mRNA	2301	Cluster0001
CCL17:gi|982952102|ref|XM_002694792.3|	CCL17	gi|982952102|ref|XM_002694792.3|	PREDICTED: Bos taurus chemokine (C-C motif) ligand 17 (CCL17), mRNA	2116	Cluster0001
CCL19:gi|982934022|ref|XM_005210314.3|	CCL19	gi|982934022|ref|XM_005210314.3|	PREDICTED: Bos taurus chemokine (C-C motif) ligand 19 (CCL19), transcript variant X1, mRNA	2198	Cluster0001
CCL21:gi|346716284|ref|NM_001038076.2|	CCL21	gi|346716284|ref|NM_001038076.2|	Bos taurus chemokine (C-C motif) ligand 21 (CCL21), mRNA	2257	Cluster0001
CCL22:gi|402746724|ref|NM_001099162.2|	CCL22	gi|402746724|ref|NM_001099162.2|	Bos taurus chemokine (C-C motif) ligand 22 (CCL22), mRNA	2253	Cluster0001
CCL25:gi|982930450|ref|XM_015472015.1|	CCL25	gi|982930450|ref|XM_015472015.1|	PREDICTED: Bos taurus chemokine (C-C motif) ligand 25 (CCL25), transcript variant X4, mRNA	1733	Cluster0001
CCL25:gi|982930452|ref|XM_010806833.2|	CCL25	gi|982930452|ref|XM_010806833.2|	PREDICTED: Bos taurus chemokine (C-C motif) ligand 25 (CCL25), transcript variant X5, mRNA	2248	Cluster0001
CCL25:gi|982930454|ref|XM_010806834.2|	CCL25	gi|982930454|ref|XM_010806834.2|	PREDICTED: Bos taurus chemokine (C-C motif) ligand 25 (CCL25), transcript variant X6, mRNA	2251	Cluster0001
CCL26:gi|329663764|ref|NM_001205635.1|	CCL26	gi|329663764|ref|NM_001205635.1|	Bos taurus chemokine (C-C motif) ligand 26 (CCL26), mRNA	2067	Cluster0001
CCL3:gi|31341796|ref|NM_174511.2|	CCL3	gi|31341796|ref|NM_174511.2|	Bos taurus chemokine (C-C motif) ligand 3 (CCL3), mRNA	2305	Cluster0001
CCL4:gi|402692287|ref|NM_001075147.2|	CCL4	gi|402692287|ref|NM_001075147.2|	Bos taurus chemokine (C-C motif) ligand 4 (CCL4), mRNA	2247	Cluster0001
CCL5:gi|31343615|ref|NM_175827.2|	CCL5	gi|31343615|ref|NM_175827.2|	Bos taurus chemokine (C-C motif) ligand 5 (CCL5), mRNA	2260	Cluster0001
CCL8:gi|40538777|ref|NM_174007.1|	CCL8	gi|40538777|ref|NM_174007.1|	Bos taurus chemokine (C-C motif) ligand 8 (CCL8), mRNA	2253	Cluster0001
CCM2L:gi|982943535|ref|XM_015474261.1|	CCM2L	gi|982943535|ref|XM_015474261.1|	PREDICTED: Bos taurus cerebral cavernous malformation 2-like (CCM2L), transcript variant X1, mRNA	950	Cluster0001
CCR1:gi|118150797|ref|NM_001077839.1|	CCR1	gi|118150797|ref|NM_001077839.1|	Bos taurus chemokine (C-C motif) receptor 1 (CCR1), mRNA	2265	Cluster0001
CCR1:gi|982962499|ref|XM_015459656.1|	CCR1	gi|982962499|ref|XM_015459656.1|	PREDICTED: Bos taurus chemokine (C-C motif) receptor 1 (CCR1), transcript variant X1, mRNA	2294	Cluster0001
CCR2:gi|982962599|ref|XM_015459671.1|	CCR2	gi|982962599|ref|XM_015459671.1|	PREDICTED: Bos taurus chemokine (C-C motif) receptor 2 (CCR2), transcript variant X1, mRNA	2277	Cluster0001
CCR3:gi|982962502|ref|XM_005223027.3|	CCR3	gi|982962502|ref|XM_005223027.3|	PREDICTED: Bos taurus chemokine (C-C motif) receptor 3 (CCR3), transcript variant X1, mRNA	2248	Cluster0001
CCR5:gi|89191834|ref|NM_001011672.2|	CCR5	gi|89191834|ref|NM_001011672.2|	Bos taurus chemokine (C-C motif) receptor 5 (CCR5), mRNA	2250	Cluster0001
CCR7:gi|402692301|ref|NM_001024930.3|	CCR7	gi|402692301|ref|NM_001024930.3|	Bos taurus chemokine (C-C motif) receptor 7 (CCR7), mRNA	2215	Cluster0001
CCR9:gi|148356262|ref|NM_001098068.1|	CCR9	gi|148356262|ref|NM_001098068.1|	Bos taurus chemokine (C-C motif) receptor 9 (CCR9), mRNA	2277	Cluster0001
CCRL2:gi|982962566|ref|XM_005223060.2|	CCRL2	gi|982962566|ref|XM_005223060.2|	PREDICTED: Bos taurus chemokine (C-C motif) receptor-like 2 (CCRL2), transcript variant X2, mRNA	1492	Cluster0001
CD101:gi|329663957|ref|NM_001205659.1|	CD101	gi|329663957|ref|NM_001205659.1|	Bos taurus CD101 molecule (CD101), mRNA	2155	Cluster0001
CD101:gi|982916801|ref|XR_001496415.1|	CD101	gi|982916801|ref|XR_001496415.1|	PREDICTED: Bos taurus CD101 molecule (CD101), transcript variant X1, misc_RNA	2254	Cluster0001
CD14:gi|41386759|ref|NM_174008.1|	CD14	gi|41386759|ref|NM_174008.1|	Bos taurus CD14 molecule (CD14), mRNA	2065	Cluster0001
CD14:gi|982932068|ref|XM_005209429.3|	CD14	gi|982932068|ref|XM_005209429.3|	PREDICTED: Bos taurus CD14 molecule (CD14), transcript variant X1, mRNA	2293	Cluster0001
CD163:gi|741927819|ref|XM_010805535.1|	CD163	gi|741927819|ref|XM_010805535.1|	PREDICTED: Bos taurus CD163 molecule (CD163), transcript variant X1, mRNA	2285	Cluster0001
CD180:gi|982959282|ref|XM_015459061.1|	CD180	gi|982959282|ref|XM_015459061.1|	PREDICTED: Bos taurus CD180 molecule (CD180), transcript variant X1, mRNA	2234	Cluster0001
CD19:gi|350539614|ref|NM_001245998.1|	CD19	gi|350539614|ref|NM_001245998.1|	Bos taurus CD19 molecule (CD19), mRNA	2242	Cluster0001
CD1D:gi|329299104|ref|NM_001205381.1|	CD1D	gi|329299104|ref|NM_001205381.1|	Bos taurus CD1D antigen, d polypeptide (CD1D), mRNA	2276	Cluster0001
CD2:gi|402745187|ref|NM_001011676.3|	CD2	gi|402745187|ref|NM_001011676.3|	Bos taurus CD2 molecule (CD2), mRNA	2253	Cluster0001
CD200:gi|402691629|ref|NM_001034620.2|	CD200	gi|402691629|ref|NM_001034620.2|	Bos taurus CD200 molecule (CD200), mRNA	2244	Cluster0001
CD200:gi|982910141|ref|XM_015471140.1|	CD200	gi|982910141|ref|XM_015471140.1|	PREDICTED: Bos taurus CD200 molecule (CD200), transcript variant X4, mRNA	2134	Cluster0001
CD200:gi|982910144|ref|XM_015471142.1|	CD200	gi|982910144|ref|XM_015471142.1|	PREDICTED: Bos taurus CD200 molecule (CD200), transcript variant X5, mRNA	2080	Cluster0001
CD200:gi|982910149|ref|XM_015471153.1|	CD200	gi|982910149|ref|XM_015471153.1|	PREDICTED: Bos taurus CD200 molecule (CD200), transcript variant X7, mRNA	2275	Cluster0001
CD200R1L:gi|402691762|ref|NM_001099374.2|	CD200R1L	gi|402691762|ref|NM_001099374.2|	Bos taurus CD200 receptor 1-like (CD200R1L), mRNA	2248	Cluster0001
CD209:gi|224809556|ref|NM_001145756.1|	CD209	gi|224809556|ref|NM_001145756.1|	Bos taurus CD209 molecule (CD209), mRNA	2248	Cluster0001
CD22:gi|982953145|ref|XM_015458110.1|	CD22	gi|982953145|ref|XM_015458110.1|	PREDICTED: Bos taurus CD22 molecule (CD22), transcript variant X2, mRNA	2263	Cluster0001
CD24:gi|528960702|ref|XM_002690126.3|	CD24	gi|528960702|ref|XM_002690126.3|	PREDICTED: Bos taurus CD24 molecule (CD24), transcript variant X1, mRNA	1844	Cluster0001
CD244:gi|300797482|ref|NM_001192350.1|	CD244	gi|300797482|ref|NM_001192350.1|	Bos taurus CD244 molecule, natural killer cell receptor 2B4 (CD244), mRNA	2260	Cluster0001
CD244:gi|982916000|ref|XM_010802753.2|	CD244	gi|982916000|ref|XM_010802753.2|	PREDICTED: Bos taurus CD244 molecule (CD244), transcript variant X2, mRNA	2248	Cluster0001
CD244:gi|982916001|ref|XR_001495471.1|	CD244	gi|982916001|ref|XR_001495471.1|	PREDICTED: Bos taurus CD244 molecule (CD244), transcript variant X3, misc_RNA	2252	Cluster0001
CD247:gi|31343043|ref|NM_174012.2|	CD247	gi|31343043|ref|NM_174012.2|	Bos taurus CD247 molecule (CD247), mRNA	2225	Cluster0001
CD247:gi|982915895|ref|XM_005203420.3|	CD247	gi|982915895|ref|XM_005203420.3|	PREDICTED: Bos taurus CD247 molecule (CD247), transcript variant X1, mRNA	2332	Cluster0001
CD274:gi|254304474|ref|NM_001163412.1|	CD274	gi|254304474|ref|NM_001163412.1|	Bos taurus CD274 molecule (CD274), mRNA	2271	Cluster0001
CD274:gi|982933284|ref|XM_010807832.2|	CD274	gi|982933284|ref|XM_010807832.2|	PREDICTED: Bos taurus CD274 molecule (CD274), transcript variant X1, mRNA	2093	Cluster0001
CD274:gi|982933285|ref|XM_005209965.3|	CD274	gi|982933285|ref|XM_005209965.3|	PREDICTED: Bos taurus CD274 molecule (CD274), transcript variant X2, mRNA	2279	Cluster0001
CD28:gi|30794303|ref|NM_181004.1|	CD28	gi|30794303|ref|NM_181004.1|	Bos taurus CD28 molecule (CD28), mRNA	2248	Cluster0001
CD300A:gi|394025657|ref|NM_001192456.2|	CD300A	gi|394025657|ref|NM_001192456.2|	Bos taurus CD300a molecule (CD300A), mRNA	2256	Cluster0001
CD300LD:gi|982958914|ref|XM_002696191.5|	CD300LD	gi|982958914|ref|XM_002696191.5|	PREDICTED: Bos taurus CD300 molecule like family member d (CD300LD), transcript variant X1, mRNA	2248	Cluster0001
CD300LF:gi|982958909|ref|XM_005221316.3|	CD300LF	gi|982958909|ref|XM_005221316.3|	PREDICTED: Bos taurus CD300 molecule like family member f (CD300LF), transcript variant X1, mRNA	2027	Cluster0001
CD34:gi|41386767|ref|NM_174009.1|	CD34	gi|41386767|ref|NM_174009.1|	Bos taurus CD34 molecule (CD34), mRNA	2286	Cluster0001
CD36:gi|982921291|ref|XM_005205324.3|	CD36	gi|982921291|ref|XM_005205324.3|	PREDICTED: Bos taurus CD36 molecule (CD36), transcript variant X5, mRNA	1865	Cluster0001
CD3D:gi|402692255|ref|NM_001034033.2|	CD3D	gi|402692255|ref|NM_001034033.2|	Bos taurus CD3d molecule, delta (CD3-TCR complex) (CD3D), mRNA	2268	Cluster0001
CD3E:gi|73853749|ref|NM_174011.3|	CD3E	gi|73853749|ref|NM_174011.3|	Bos taurus CD3e molecule, epsilon (CD3-TCR complex) (CD3E), mRNA	2250	Cluster0001
CD3G:gi|346644682|ref|NM_001040472.2|	CD3G	gi|346644682|ref|NM_001040472.2|	Bos taurus CD3g molecule, gamma (CD3-TCR complex) (CD3G), mRNA	1231	Cluster0001
CD4:gi|157073971|ref|NM_001103225.1|	CD4	gi|157073971|ref|NM_001103225.1|	Bos taurus CD4 molecule (CD4), mRNA	2229	Cluster0001
CD40:gi|402692268|ref|NM_001105611.2|	CD40	gi|402692268|ref|NM_001105611.2|	Bos taurus CD40 molecule, TNF receptor superfamily member 5 (CD40), mRNA	2217	Cluster0001
CD40:gi|982942862|ref|XM_005214504.3|	CD40	gi|982942862|ref|XM_005214504.3|	PREDICTED: Bos taurus CD40 molecule (CD40), transcript variant X1, mRNA	1995	Cluster0001
CD40:gi|982942863|ref|XM_015474118.1|	CD40	gi|982942863|ref|XM_015474118.1|	PREDICTED: Bos taurus CD40 molecule (CD40), transcript variant X2, mRNA	1667	Cluster0001
CD40LG:gi|31341505|ref|NM_174624.2|	CD40LG	gi|31341505|ref|NM_174624.2|	Bos taurus CD40 ligand (CD40LG), mRNA	2260	Cluster0001
CD44:gi|291490674|ref|NM_174013.3|	CD44	gi|291490674|ref|NM_174013.3|	Bos taurus CD44 molecule (Indian blood group) (CD44), mRNA	2335	Cluster0001
CD48:gi|114050784|ref|NM_001046002.1|	CD48	gi|114050784|ref|NM_001046002.1|	Bos taurus CD48 molecule (CD48), mRNA	2253	Cluster0001
CD5:gi|31343314|ref|NM_173899.2|	CD5	gi|31343314|ref|NM_173899.2|	Bos taurus CD5 molecule (CD5), mRNA	2251	Cluster0001
CD52:gi|347300458|ref|NM_001198996.1|	CD52	gi|347300458|ref|NM_001198996.1|	Bos taurus CD52 molecule (CD52), mRNA	2251	Cluster0001
CD53:gi|89191843|ref|NM_001034232.2|	CD53	gi|89191843|ref|NM_001034232.2|	Bos taurus CD53 molecule (CD53), mRNA	2260	Cluster0001
CD53:gi|982916937|ref|XM_015463652.1|	CD53	gi|982916937|ref|XM_015463652.1|	PREDICTED: Bos taurus CD53 molecule (CD53), transcript variant X1, mRNA	2244	Cluster0001
CD53:gi|982916939|ref|XM_015463653.1|	CD53	gi|982916939|ref|XM_015463653.1|	PREDICTED: Bos taurus CD53 molecule (CD53), transcript variant X2, mRNA	2248	Cluster0001
CD68:gi|114052477|ref|NM_001045902.1|	CD68	gi|114052477|ref|NM_001045902.1|	Bos taurus CD68 molecule (CD68), mRNA	2090	Cluster0001
CD69:gi|31343037|ref|NM_174014.2|	CD69	gi|31343037|ref|NM_174014.2|	Bos taurus CD69 molecule (CD69), mRNA	2230	Cluster0001
CD7:gi|402746469|ref|NM_001098922.2|	CD7	gi|402746469|ref|NM_001098922.2|	Bos taurus CD7 molecule (CD7), mRNA	2250	Cluster0001
CD7:gi|982958336|ref|XM_005221024.3|	CD7	gi|982958336|ref|XM_005221024.3|	PREDICTED: Bos taurus CD7 molecule (CD7), transcript variant X1, mRNA	2248	Cluster0001
CD72:gi|982933655|ref|XM_002689678.5|	CD72	gi|982933655|ref|XM_002689678.5|	PREDICTED: Bos taurus CD72 molecule (CD72), transcript variant X1, mRNA	2248	Cluster0001
CD74:gi|77736414|ref|NM_001034735.1|	CD74	gi|77736414|ref|NM_001034735.1|	Bos taurus CD74 molecule, major histocompatibility complex, class II invariant chain (CD74), mRNA	2248	Cluster0001
CD74:gi|982932353|ref|XM_005209610.2|	CD74	gi|982932353|ref|XM_005209610.2|	PREDICTED: Bos taurus CD74 molecule (CD74), transcript variant X1, mRNA	2256	Cluster0001
CD79A:gi|402745947|ref|NM_174266.4|	CD79A	gi|402745947|ref|NM_174266.4|	Bos taurus CD79a molecule, immunoglobulin-associated alpha (CD79A), mRNA	2271	Cluster0001
CD79B:gi|982958267|ref|XM_002696068.5|	CD79B	gi|982958267|ref|XM_002696068.5|	PREDICTED: Bos taurus CD79b molecule (CD79B), transcript variant X2, mRNA	2260	Cluster0001
CD83:gi|114051539|ref|NM_001046590.1|	CD83	gi|114051539|ref|NM_001046590.1|	Bos taurus CD83 molecule (CD83), mRNA	2244	Cluster0001
CD83:gi|982964410|ref|XM_005223786.3|	CD83	gi|982964410|ref|XM_005223786.3|	PREDICTED: Bos taurus CD83 molecule (CD83), transcript variant X1, mRNA	2244	Cluster0001
CD84:gi|982916133|ref|XM_010802802.2|	CD84	gi|982916133|ref|XM_010802802.2|	PREDICTED: Bos taurus CD84 molecule (CD84), transcript variant X3, mRNA	2248	Cluster0001
CD86:gi|982910380|ref|XM_005201386.3|	CD86	gi|982910380|ref|XM_005201386.3|	PREDICTED: Bos taurus CD86 molecule (CD86), transcript variant X1, mRNA	2248	Cluster0001
CD86:gi|982910382|ref|XM_005201387.3|	CD86	gi|982910382|ref|XM_005201387.3|	PREDICTED: Bos taurus CD86 molecule (CD86), transcript variant X2, mRNA	2248	Cluster0001
CD8A:gi|41386761|ref|NM_174015.1|	CD8A	gi|41386761|ref|NM_174015.1|	Bos taurus CD8a molecule (CD8A), mRNA	2243	Cluster0001
CD8B:gi|402745548|ref|NM_001105344.2|	CD8B	gi|402745548|ref|NM_001105344.2|	Bos taurus CD8b molecule (CD8B), mRNA	2253	Cluster0001
CD93:gi|982942695|ref|XM_003586784.4|	CD93	gi|982942695|ref|XM_003586784.4|	PREDICTED: Bos taurus CD93 molecule (CD93), mRNA	2276	Cluster0001
CD96:gi|402692416|ref|NM_001035072.2|	CD96	gi|402692416|ref|NM_001035072.2|	Bos taurus CD96 molecule (CD96), mRNA	2245	Cluster0001
CDH13:gi|402745934|ref|NM_001035277.2|	CDH13	gi|402745934|ref|NM_001035277.2|	Bos taurus cadherin 13 (CDH13), mRNA	2258	Cluster0001
CDH19:gi|149642752|ref|NM_001099181.1|	CDH19	gi|149642752|ref|NM_001099181.1|	Bos taurus cadherin 19, type 2 (CDH19), mRNA	2240	Cluster0001
CDH5:gi|48675380|ref|NM_001001601.1|	CDH5	gi|48675380|ref|NM_001001601.1|	Bos taurus cadherin 5, type 2 (vascular endothelium) (CDH5), mRNA	2290	Cluster0001
CDH6:gi|982959539|ref|XM_010816814.2|	CDH6	gi|982959539|ref|XM_010816814.2|	PREDICTED: Bos taurus cadherin 6 (CDH6), transcript variant X1, mRNA	2279	Cluster0001
CECR1:gi|741928415|ref|XM_002687930.4|	CECR1	gi|741928415|ref|XM_002687930.4|	PREDICTED: Bos taurus cat eye syndrome chromosome region, candidate 1 (CECR1), transcript variant X2, mRNA	2248	Cluster0001
CEP85L:gi|982934870|ref|XM_010808408.2|	CEP85L	gi|982934870|ref|XM_010808408.2|	PREDICTED: Bos taurus centrosomal protein 85kDa-like (CEP85L), transcript variant X1, mRNA	2283	Cluster0001
CERKL:gi|982913103|ref|XM_010801868.2|	CERKL	gi|982913103|ref|XM_010801868.2|	PREDICTED: Bos taurus ceramide kinase like (CERKL), transcript variant X3, mRNA	1596	Cluster0001
CES2:gi|402693289|ref|NM_001034260.2|	CES2	gi|402693289|ref|NM_001034260.2|	Bos taurus carboxylesterase 2 (CES2), mRNA	2247	Cluster0001
CES2:gi|982951527|ref|XM_015475718.1|	CES2	gi|982951527|ref|XM_015475718.1|	PREDICTED: Bos taurus carboxylesterase 2 (CES2), transcript variant X1, mRNA	2118	Cluster0001
CES2:gi|982951529|ref|XM_005218476.3|	CES2	gi|982951529|ref|XM_005218476.3|	PREDICTED: Bos taurus carboxylesterase 2 (CES2), transcript variant X2, mRNA	2273	Cluster0001
CFB:gi|95147673|ref|NM_001040526.1|	CFB	gi|95147673|ref|NM_001040526.1|	Bos taurus complement factor B (CFB), mRNA	2067	Cluster0001
CFD:gi|402692798|ref|NM_001034255.2|	CFD	gi|402692798|ref|NM_001034255.2|	Bos taurus complement factor D (adipsin) (CFD), mRNA	1501	Cluster0001
CFLAR:gi|982914128|ref|XM_005202605.3|	CFLAR	gi|982914128|ref|XM_005202605.3|	PREDICTED: Bos taurus CASP8 and FADD like apoptosis regulator (CFLAR), transcript variant X3, mRNA	935	Cluster0001
CFLAR:gi|982914133|ref|XM_015458388.1|	CFLAR	gi|982914133|ref|XM_015458388.1|	PREDICTED: Bos taurus CASP8 and FADD like apoptosis regulator (CFLAR), transcript variant X6, mRNA	1337	Cluster0001
CGN:gi|300795932|ref|NM_001192786.1|	CGN	gi|300795932|ref|NM_001192786.1|	Bos taurus cingulin (CGN), mRNA	2198	Cluster0001
CHI3L1:gi|122692296|ref|NM_001080219.1|	CHI3L1	gi|122692296|ref|NM_001080219.1|	Bos taurus chitinase 3-like 1 (cartilage glycoprotein-39) (CHI3L1), mRNA	1977	Cluster0001
CHI3L2:gi|982917141|ref|XM_003585850.4|	CHI3L2	gi|982917141|ref|XM_003585850.4|	PREDICTED: Bos taurus chitinase 3 like 2 (CHI3L2), mRNA	2309	Cluster0001
CHL1:gi|982961610|ref|XM_010817615.2|	CHL1	gi|982961610|ref|XM_010817615.2|	PREDICTED: Bos taurus cell adhesion molecule L1-like (CHL1), transcript variant X8, mRNA	2043	Cluster0001
CHODL:gi|155372174|ref|NM_001101228.1|	CHODL	gi|155372174|ref|NM_001101228.1|	Bos taurus chondrolectin (CHODL), mRNA	2260	Cluster0001
CHP2:gi|300798620|ref|NM_001192405.1|	CHP2	gi|300798620|ref|NM_001192405.1|	Bos taurus calcineurin-like EF-hand protein 2 (CHP2), mRNA	2259	Cluster0001
CHST1:gi|139948893|ref|NM_001083648.1|	CHST1	gi|139948893|ref|NM_001083648.1|	Bos taurus carbohydrate (keratan sulfate Gal-6) sulfotransferase 1 (CHST1), mRNA	2197	Cluster0001
CHST2:gi|166157499|ref|NM_001113769.1|	CHST2	gi|166157499|ref|NM_001113769.1|	Bos taurus carbohydrate (N-acetylglucosamine-6-O) sulfotransferase 2 (CHST2), mRNA	2212	Cluster0001
CHST2:gi|982911891|ref|XM_005201895.3|	CHST2	gi|982911891|ref|XM_005201895.3|	PREDICTED: Bos taurus carbohydrate (N-acetylglucosamine-6-O) sulfotransferase 2 (CHST2), transcript variant X1, mRNA	1969	Cluster0001
CIITA:gi|982966552|ref|XM_010819255.2|	CIITA	gi|982966552|ref|XM_010819255.2|	PREDICTED: Bos taurus class II, major histocompatibility complex, transactivator (CIITA), transcript variant X1, mRNA	2248	Cluster0001
CIITA:gi|982966557|ref|XM_010819257.2|	CIITA	gi|982966557|ref|XM_010819257.2|	PREDICTED: Bos taurus class II, major histocompatibility complex, transactivator (CIITA), transcript variant X4, mRNA	2248	Cluster0001
CIITA:gi|982966558|ref|XM_010819258.2|	CIITA	gi|982966558|ref|XM_010819258.2|	PREDICTED: Bos taurus class II, major histocompatibility complex, transactivator (CIITA), transcript variant X5, mRNA	2260	Cluster0001
CLCA1:gi|329664001|ref|NM_001206176.1|	CLCA1	gi|329664001|ref|NM_001206176.1|	Bos taurus chloride channel accessory 1 (CLCA1), mRNA	2249	Cluster0001
CLCA1:gi|982919403|ref|XM_010803372.2|	CLCA1	gi|982919403|ref|XM_010803372.2|	PREDICTED: Bos taurus chloride channel accessory 1 (CLCA1), transcript variant X1, mRNA	2246	Cluster0001
CLCA3:gi|31341392|ref|NM_181018.2|	CLCA3	gi|31341392|ref|NM_181018.2|	Bos taurus chloride channel regulator 3 (CLCA3), mRNA	2203	Cluster0001
CLCA4:gi|77735552|ref|NM_001034300.1|	CLCA4	gi|77735552|ref|NM_001034300.1|	Bos taurus chloride channel accessory 4 (CLCA4), mRNA	2256	Cluster0001
CLDN1:gi|61889064|ref|NM_001001854.2|	CLDN1	gi|61889064|ref|NM_001001854.2|	Bos taurus claudin 1 (CLDN1), mRNA	2172	Cluster0001
CLEC10A:gi|982956812|ref|XM_002695798.5|	CLEC10A	gi|982956812|ref|XM_002695798.5|	PREDICTED: Bos taurus C-type lectin domain family 10, member A (CLEC10A), transcript variant X2, mRNA	2258	Cluster0001
CLEC12A:gi|402746808|ref|NM_001105345.2|	CLEC12A	gi|402746808|ref|NM_001105345.2|	Bos taurus C-type lectin domain family 12, member A (CLEC12A), mRNA	2248	Cluster0001
CLEC12A:gi|741927801|ref|XM_010805530.1|	CLEC12A	gi|741927801|ref|XM_010805530.1|	PREDICTED: Bos taurus C-type lectin domain family 12 member A (CLEC12A), transcript variant X3, mRNA	2301	Cluster0001
CLEC14A:gi|118150889|ref|NM_001077890.1|	CLEC14A	gi|118150889|ref|NM_001077890.1|	Bos taurus C-type lectin domain family 14, member A (CLEC14A), mRNA	2308	Cluster0001
CLEC1A:gi|115497233|ref|NM_001076081.1|	CLEC1A	gi|115497233|ref|NM_001076081.1|	Bos taurus C-type lectin domain family 1, member A (CLEC1A), mRNA	2131	Cluster0001
CLEC2B:gi|982926909|ref|XM_015471291.1|	CLEC2B	gi|982926909|ref|XM_015471291.1|	PREDICTED: Bos taurus C-type lectin domain family 2, member B (CLEC2B), transcript variant X1, mRNA	2287	Cluster0001
CLEC2B:gi|982926911|ref|XM_015471292.1|	CLEC2B	gi|982926911|ref|XM_015471292.1|	PREDICTED: Bos taurus C-type lectin domain family 2, member B (CLEC2B), transcript variant X2, mRNA	2206	Cluster0001
CLEC2B:gi|982926913|ref|XM_015471293.1|	CLEC2B	gi|982926913|ref|XM_015471293.1|	PREDICTED: Bos taurus C-type lectin domain family 2, member B (CLEC2B), transcript variant X3, mRNA	2248	Cluster0001
CLEC2D:gi|982926930|ref|XM_002687838.5|	CLEC2D	gi|982926930|ref|XM_002687838.5|	PREDICTED: Bos taurus C-type lectin domain family 2 member D (CLEC2D), transcript variant X1, mRNA	2281	Cluster0001
CLEC2D:gi|982926931|ref|XM_015471294.1|	CLEC2D	gi|982926931|ref|XM_015471294.1|	PREDICTED: Bos taurus C-type lectin domain family 2 member D (CLEC2D), transcript variant X2, mRNA	2304	Cluster0001
CLEC2D:gi|982926933|ref|XR_001500381.1|	CLEC2D	gi|982926933|ref|XR_001500381.1|	PREDICTED: Bos taurus C-type lectin domain family 2 member D (CLEC2D), transcript variant X3, misc_RNA	2269	Cluster0001
CLEC3B:gi|114051136|ref|NM_001046212.1|	CLEC3B	gi|114051136|ref|NM_001046212.1|	Bos taurus C-type lectin domain family 3, member B (CLEC3B), mRNA	2263	Cluster0001
CLEC4A:gi|300796006|ref|NM_001191510.1|	CLEC4A	gi|300796006|ref|NM_001191510.1|	Bos taurus C-type lectin domain family 4, member A (CLEC4A), mRNA	2248	Cluster0001
CLEC4A:gi|982926866|ref|XM_005207082.3|	CLEC4A	gi|982926866|ref|XM_005207082.3|	PREDICTED: Bos taurus C-type lectin domain family 4 member A (CLEC4A), transcript variant X1, mRNA	2248	Cluster0001
CLEC4A:gi|982926867|ref|XM_015471278.1|	CLEC4A	gi|982926867|ref|XM_015471278.1|	PREDICTED: Bos taurus C-type lectin domain family 4 member A (CLEC4A), transcript variant X2, mRNA	2255	Cluster0001
CLEC4D:gi|300797467|ref|NM_001193117.1|	CLEC4D	gi|300797467|ref|NM_001193117.1|	Bos taurus C-type lectin domain family 4, member D (CLEC4D), mRNA	2248	Cluster0001
CLEC4E:gi|982926941|ref|XM_010805561.2|	CLEC4E	gi|982926941|ref|XM_010805561.2|	PREDICTED: Bos taurus C-type lectin domain family 4 member E (CLEC4E), transcript variant X1, mRNA	2248	Cluster0001
CLEC6A:gi|77735908|ref|NM_001034479.1|	CLEC6A	gi|77735908|ref|NM_001034479.1|	Bos taurus C-type lectin domain family 6, member A (CLEC6A), mRNA	2248	Cluster0001
CLEC6A:gi|982926835|ref|XM_005207057.3|	CLEC6A	gi|982926835|ref|XM_005207057.3|	PREDICTED: Bos taurus C-type lectin domain family 6 member A (CLEC6A), transcript variant X1, mRNA	2262	Cluster0001
CLEC7A:gi|982926836|ref|XM_005207060.3|	CLEC7A	gi|982926836|ref|XM_005207060.3|	PREDICTED: Bos taurus C-type lectin domain family 7 member A (CLEC7A), transcript variant X1, mRNA	2261	Cluster0001
CLEC7A:gi|982926838|ref|XM_005207061.3|	CLEC7A	gi|982926838|ref|XM_005207061.3|	PREDICTED: Bos taurus C-type lectin domain family 7 member A (CLEC7A), transcript variant X3, mRNA	2248	Cluster0001
CLEC7A:gi|982926839|ref|XM_005207062.3|	CLEC7A	gi|982926839|ref|XM_005207062.3|	PREDICTED: Bos taurus C-type lectin domain family 7 member A (CLEC7A), transcript variant X4, mRNA	2248	Cluster0001
CLEC9A:gi|982926894|ref|XM_002687806.4|	CLEC9A	gi|982926894|ref|XM_002687806.4|	PREDICTED: Bos taurus C-type lectin domain family 9 member A (CLEC9A), transcript variant X1, mRNA	2248	Cluster0001
CLECL1:gi|155372266|ref|NM_001101276.1|	CLECL1	gi|155372266|ref|NM_001101276.1|	Bos taurus C-type lectin-like 1 (CLECL1), mRNA	2250	Cluster0001
CLIC2:gi|126165275|ref|NM_001081727.1|	CLIC2	gi|126165275|ref|NM_001081727.1|	Bos taurus chloride intracellular channel 2 (CLIC2), mRNA	2265	Cluster0001
CLIC5:gi|402691986|ref|NM_174276.3|	CLIC5	gi|402691986|ref|NM_174276.3|	Bos taurus chloride intracellular channel 5 (CLIC5), mRNA	2268	Cluster0001
CLIC5:gi|982963376|ref|XM_005223375.3|	CLIC5	gi|982963376|ref|XM_005223375.3|	PREDICTED: Bos taurus chloride intracellular channel 5 (CLIC5), transcript variant X1, mRNA	2271	Cluster0001
CLK3:gi|982960256|ref|XM_010817051.2|	CLK3	gi|982960256|ref|XM_010817051.2|	PREDICTED: Bos taurus CDC like kinase 3 (CLK3), transcript variant X3, mRNA	2250	Cluster0001
CLN3:gi|982966930|ref|XM_005224845.3|	CLN3	gi|982966930|ref|XM_005224845.3|	PREDICTED: Bos taurus ceroid-lipofuscinosis, neuronal 3 (CLN3), transcript variant X2, mRNA	2203	Cluster0001
CLNK:gi|982983860|ref|XM_003582352.4|	CLNK	gi|982983860|ref|XM_003582352.4|	PREDICTED: Bos taurus cytokine dependent hematopoietic cell linker (CLNK), mRNA	2237	Cluster0001
CLSTN3:gi|164448611|ref|NM_001075425.2|	CLSTN3	gi|164448611|ref|NM_001075425.2|	Bos taurus calsyntenin 3 (CLSTN3), mRNA	2239	Cluster0001
CMKLR1:gi|741957137|ref|XM_005218095.2|	CMKLR1	gi|741957137|ref|XM_005218095.2|	PREDICTED: Bos taurus chemerin chemokine-like receptor 1 (CMKLR1), transcript variant X1, mRNA	2258	Cluster0001
CMPK2:gi|982939593|ref|XM_002691489.4|	CMPK2	gi|982939593|ref|XM_002691489.4|	PREDICTED: Bos taurus cytidine/uridine monophosphate kinase 2 (CMPK2), mRNA	2034	Cluster0001
CMTM3:gi|150247064|ref|NM_001099399.1|	CMTM3	gi|150247064|ref|NM_001099399.1|	Bos taurus CKLF-like MARVEL transmembrane domain containing 3 (CMTM3), mRNA	1144	Cluster0001
CNN1:gi|114052093|ref|NM_001046379.1|	CNN1	gi|114052093|ref|NM_001046379.1|	Bos taurus calponin 1, basic, smooth muscle (CNN1), mRNA	2260	Cluster0001
CNRIP1:gi|115495888|ref|NM_001076183.1|	CNRIP1	gi|115495888|ref|NM_001076183.1|	Bos taurus cannabinoid receptor interacting protein 1 (CNRIP1), mRNA	1942	Cluster0001
CNTN1:gi|982925312|ref|XM_010805057.2|	CNTN1	gi|982925312|ref|XM_010805057.2|	PREDICTED: Bos taurus contactin 1 (CNTN1), transcript variant X1, mRNA	2217	Cluster0001
COCH:gi|118150795|ref|NM_001077842.1|	COCH	gi|118150795|ref|NM_001077842.1|	Bos taurus cochlin (COCH), mRNA	2259	Cluster0001
COG2:gi|982970713|ref|XM_005226562.3|	COG2	gi|982970713|ref|XM_005226562.3|	PREDICTED: Bos taurus component of oligomeric golgi complex 2 (COG2), transcript variant X2, mRNA	2143	Cluster0001
COL12A1:gi|330417947|ref|NM_001206497.1|	COL12A1	gi|330417947|ref|NM_001206497.1|	Bos taurus collagen, type XII, alpha 1 (COL12A1), mRNA	2270	Cluster0001
COL12A1:gi|982934723|ref|XM_005210665.3|	COL12A1	gi|982934723|ref|XM_005210665.3|	PREDICTED: Bos taurus collagen type XII alpha 1 (COL12A1), transcript variant X2, mRNA	2290	Cluster0001
COL15A1:gi|300796390|ref|NM_001191285.1|	COL15A1	gi|300796390|ref|NM_001191285.1|	Bos taurus collagen, type XV, alpha 1 (COL15A1), mRNA	2250	Cluster0001
COL15A1:gi|982933766|ref|XM_015472559.1|	COL15A1	gi|982933766|ref|XM_015472559.1|	PREDICTED: Bos taurus collagen type XV alpha 1 (COL15A1), transcript variant X1, mRNA	2240	Cluster0001
COL15A1:gi|982933768|ref|XM_005210199.3|	COL15A1	gi|982933768|ref|XM_005210199.3|	PREDICTED: Bos taurus collagen type XV alpha 1 (COL15A1), transcript variant X2, mRNA	2108	Cluster0001
COL16A1:gi|982977847|ref|XM_015462427.1|	COL16A1	gi|982977847|ref|XM_015462427.1|	PREDICTED: Bos taurus collagen type XVI alpha 1 (COL16A1), transcript variant X3, mRNA	2229	Cluster0001
COL18A1:gi|402746557|ref|NM_001083388.2|	COL18A1	gi|402746557|ref|NM_001083388.2|	Bos taurus collagen, type XVIII, alpha 1 (COL18A1), mRNA	2256	Cluster0001
COL23A1:gi|528956300|ref|XM_002689036.3|	COL23A1	gi|528956300|ref|XM_002689036.3|	PREDICTED: Bos taurus collagen type XXIII alpha 1 (COL23A1), mRNA	2254	Cluster0001
COL24A1:gi|982979202|ref|XM_015462713.1|	COL24A1	gi|982979202|ref|XM_015462713.1|	PREDICTED: Bos taurus collagen type XXIV alpha 1 (COL24A1), transcript variant X2, mRNA	2223	Cluster0001
COL3A1:gi|116003880|ref|NM_001076831.1|	COL3A1	gi|116003880|ref|NM_001076831.1|	Bos taurus collagen, type III, alpha 1 (COL3A1), mRNA	2286	Cluster0001
COL4A1:gi|262073078|ref|NM_001166511.1|	COL4A1	gi|262073078|ref|NM_001166511.1|	Bos taurus collagen, type IV, alpha 1 (COL4A1), mRNA	2265	Cluster0001
COL4A2:gi|982941925|ref|XM_015473936.1|	COL4A2	gi|982941925|ref|XM_015473936.1|	PREDICTED: Bos taurus collagen type IV alpha 2 (COL4A2), transcript variant X1, partial mRNA	2278	Cluster0001
COL4A2:gi|982992342|ref|XM_015465832.1|	COL4A2	gi|982992342|ref|XM_015465832.1|	PREDICTED: Bos taurus collagen type IV alpha 2 (COL4A2), transcript variant X2, mRNA	1167	Cluster0001
COL4A4:gi|982915095|ref|XM_015459732.1|	COL4A4	gi|982915095|ref|XM_015459732.1|	PREDICTED: Bos taurus collagen type IV alpha 4 (COL4A4), mRNA	2264	Cluster0001
COL4A5:gi|529014666|ref|XM_002699860.3|	COL4A5	gi|529014666|ref|XM_002699860.3|	PREDICTED: Bos taurus collagen type IV alpha 5 (COL4A5), transcript variant X1, mRNA	2266	Cluster0001
COL4A6:gi|982973437|ref|XM_005227897.3|	COL4A6	gi|982973437|ref|XM_005227897.3|	PREDICTED: Bos taurus collagen type IV alpha 6 (COL4A6), transcript variant X1, mRNA	2249	Cluster0001
COL5A2:gi|982912924|ref|XM_010801836.2|	COL5A2	gi|982912924|ref|XM_010801836.2|	PREDICTED: Bos taurus collagen type V alpha 2 (COL5A2), transcript variant X1, mRNA	2105	Cluster0001
COL5A2:gi|982977139|ref|XM_015462240.1|	COL5A2	gi|982977139|ref|XM_015462240.1|	PREDICTED: Bos taurus collagen type V alpha 2 (COL5A2), transcript variant X2, mRNA	1999	Cluster0001
COL5A3:gi|329663682|ref|NM_001205624.1|	COL5A3	gi|329663682|ref|NM_001205624.1|	Bos taurus collagen, type V, alpha 3 (COL5A3), mRNA	2138	Cluster0001
COL6A3:gi|982920536|ref|XM_010803869.2|	COL6A3	gi|982920536|ref|XM_010803869.2|	PREDICTED: Bos taurus collagen type VI alpha 3 (COL6A3), transcript variant X5, mRNA	1880	Cluster0001
COLGALT2:gi|300796727|ref|NM_001191302.1|	COLGALT2	gi|300796727|ref|NM_001191302.1|	Bos taurus collagen beta(1-O)galactosyltransferase 2 (COLGALT2), mRNA	2244	Cluster0001
CORO1A:gi|31341768|ref|NM_174521.2|	CORO1A	gi|31341768|ref|NM_174521.2|	Bos taurus coronin, actin binding protein, 1A (CORO1A), mRNA	2256	Cluster0001
CORO1A:gi|982966912|ref|XM_005224833.3|	CORO1A	gi|982966912|ref|XM_005224833.3|	PREDICTED: Bos taurus coronin 1A (CORO1A), transcript variant X1, mRNA	2194	Cluster0001
CORO1A:gi|982966913|ref|XM_005224831.3|	CORO1A	gi|982966913|ref|XM_005224831.3|	PREDICTED: Bos taurus coronin 1A (CORO1A), transcript variant X2, mRNA	2261	Cluster0001
CP:gi|982911577|ref|XM_005201793.3|	CP	gi|982911577|ref|XM_005201793.3|	PREDICTED: Bos taurus ceruloplasmin (ferroxidase) (CP), transcript variant X1, mRNA	2174	Cluster0001
CP:gi|982911579|ref|XM_010801477.2|	CP	gi|982911579|ref|XM_010801477.2|	PREDICTED: Bos taurus ceruloplasmin (ferroxidase) (CP), transcript variant X2, mRNA	2010	Cluster0001
CPA3:gi|300798605|ref|NM_001192660.1|	CPA3	gi|300798605|ref|NM_001192660.1|	Bos taurus carboxypeptidase A3 (mast cell) (CPA3), mRNA	2254	Cluster0001
CPEB4:gi|528997875|ref|XM_005221433.1|	CPEB4	gi|528997875|ref|XM_005221433.1|	PREDICTED: Bos taurus cytoplasmic polyadenylation element binding protein 4 (CPEB4), transcript variant X2, mRNA	198	Cluster0001
CPED1:gi|982921989|ref|XM_005205664.3|	CPED1	gi|982921989|ref|XM_005205664.3|	PREDICTED: Bos taurus cadherin-like and PC-esterase domain containing 1 (CPED1), transcript variant X2, mRNA	2248	Cluster0001
CPO:gi|402693211|ref|NM_001075372.2|	CPO	gi|402693211|ref|NM_001075372.2|	Bos taurus carboxypeptidase O (CPO), mRNA	2217	Cluster0001
CPQ:gi|115495836|ref|NM_001076248.1|	CPQ	gi|115495836|ref|NM_001076248.1|	Bos taurus carboxypeptidase Q (CPQ), mRNA	2236	Cluster0001
CPS1:gi|300795596|ref|NM_001192258.1|	CPS1	gi|300795596|ref|NM_001192258.1|	Bos taurus carbamoyl-phosphate synthase 1, mitochondrial (CPS1), mRNA	2248	Cluster0001
CPS1:gi|982914434|ref|XM_010802252.2|	CPS1	gi|982914434|ref|XM_010802252.2|	PREDICTED: Bos taurus carbamoyl-phosphate synthase 1 (CPS1), transcript variant X1, mRNA	2253	Cluster0001
CPS1:gi|982914435|ref|XM_015458817.1|	CPS1	gi|982914435|ref|XM_015458817.1|	PREDICTED: Bos taurus carbamoyl-phosphate synthase 1 (CPS1), transcript variant X2, mRNA	2237	Cluster0001
CRABP1:gi|30842790|ref|NM_181028.2|	CRABP1	gi|30842790|ref|NM_181028.2|	Bos taurus cellular retinoic acid binding protein 1 (CRABP1), mRNA	2218	Cluster0001
CREB3L3:gi|982930873|ref|XM_015472070.1|	CREB3L3	gi|982930873|ref|XM_015472070.1|	PREDICTED: Bos taurus cAMP responsive element binding protein 3-like 3 (CREB3L3), transcript variant X1, mRNA	2248	Cluster0001
CREB3L3:gi|982930875|ref|XM_005208940.3|	CREB3L3	gi|982930875|ref|XM_005208940.3|	PREDICTED: Bos taurus cAMP responsive element binding protein 3-like 3 (CREB3L3), transcript variant X2, mRNA	2057	Cluster0001
CREBRF:gi|982959150|ref|XM_015459046.1|	CREBRF	gi|982959150|ref|XM_015459046.1|	PREDICTED: Bos taurus CREB3 regulatory factor (CREBRF), transcript variant X2, mRNA	2280	Cluster0001
CREBRF:gi|982959153|ref|XM_010816699.2|	CREBRF	gi|982959153|ref|XM_010816699.2|	PREDICTED: Bos taurus CREB3 regulatory factor (CREBRF), transcript variant X3, mRNA	2179	Cluster0001
CREM:gi|982942307|ref|XM_005214258.3|	CREM	gi|982942307|ref|XM_005214258.3|	PREDICTED: Bos taurus cAMP responsive element modulator (CREM), transcript variant X5, mRNA	1971	Cluster0001
CREM:gi|982942310|ref|XM_005214260.3|	CREM	gi|982942310|ref|XM_005214260.3|	PREDICTED: Bos taurus cAMP responsive element modulator (CREM), transcript variant X7, mRNA	1743	Cluster0001
CRHBP:gi|402691959|ref|NM_001101202.2|	CRHBP	gi|402691959|ref|NM_001101202.2|	Bos taurus corticotropin releasing hormone binding protein (CRHBP), mRNA	2229	Cluster0001
CRISPLD2:gi|154152010|ref|NM_001100299.1|	CRISPLD2	gi|154152010|ref|NM_001100299.1|	Bos taurus cysteine-rich secretory protein LCCL domain containing 2 (CRISPLD2), mRNA	2005	Cluster0001
CRTAM:gi|157428037|ref|NM_001105457.1|	CRTAM	gi|157428037|ref|NM_001105457.1|	Bos taurus cytotoxic and regulatory T cell molecule (CRTAM), mRNA	2248	Cluster0001
CRTAM:gi|982945956|ref|XM_005216063.3|	CRTAM	gi|982945956|ref|XM_005216063.3|	PREDICTED: Bos taurus cytotoxic and regulatory T-cell molecule (CRTAM), transcript variant X1, mRNA	2248	Cluster0001
CSF1R:gi|205277475|ref|NM_001075403.2|	CSF1R	gi|205277475|ref|NM_001075403.2|	Bos taurus colony stimulating factor 1 receptor (CSF1R), mRNA	2249	Cluster0001
CSF2RB:gi|300798673|ref|NM_001192664.1|	CSF2RB	gi|300798673|ref|NM_001192664.1|	Bos taurus colony stimulating factor 2 receptor, beta, low-affinity (granulocyte-macrophage) (CSF2RB), mRNA	2257	Cluster0001
CSF2RB:gi|982926399|ref|XM_005206838.3|	CSF2RB	gi|982926399|ref|XM_005206838.3|	PREDICTED: Bos taurus colony stimulating factor 2 receptor beta common subunit (CSF2RB), transcript variant X1, mRNA	2248	Cluster0001
CSF2RB:gi|982926400|ref|XM_010805337.2|	CSF2RB	gi|982926400|ref|XM_010805337.2|	PREDICTED: Bos taurus colony stimulating factor 2 receptor beta common subunit (CSF2RB), transcript variant X2, mRNA	2253	Cluster0001
CSF3R:gi|982920439|ref|XM_010803805.2|	CSF3R	gi|982920439|ref|XM_010803805.2|	PREDICTED: Bos taurus colony stimulating factor 3 receptor (CSF3R), transcript variant X2, mRNA	2270	Cluster0001
CSF3R:gi|982920443|ref|XM_005204931.3|	CSF3R	gi|982920443|ref|XM_005204931.3|	PREDICTED: Bos taurus colony stimulating factor 3 receptor (CSF3R), transcript variant X4, mRNA	2206	Cluster0001
CSNK1G3:gi|261490667|ref|NM_001105329.2|	CSNK1G3	gi|261490667|ref|NM_001105329.2|	Bos taurus casein kinase 1, gamma 3 (CSNK1G3), mRNA	2306	Cluster0001
CST7:gi|982942712|ref|XM_002692174.4|	CST7	gi|982942712|ref|XM_002692174.4|	PREDICTED: Bos taurus cystatin F (CST7), mRNA	2095	Cluster0001
CTLA4:gi|27805836|ref|NM_174297.1|	CTLA4	gi|27805836|ref|NM_174297.1|	Bos taurus cytotoxic T-lymphocyte-associated protein 4 (CTLA4), mRNA	2248	Cluster0001
CTLA4:gi|982914119|ref|XM_005202600.3|	CTLA4	gi|982914119|ref|XM_005202600.3|	PREDICTED: Bos taurus cytotoxic T-lymphocyte associated protein 4 (CTLA4), transcript variant X1, mRNA	2246	Cluster0001
CTSB:gi|982932899|ref|XM_015472394.1|	CTSB	gi|982932899|ref|XM_015472394.1|	PREDICTED: Bos taurus cathepsin B (CTSB), transcript variant X3, mRNA	2301	Cluster0001
CTSC:gi|402692647|ref|NM_001033617.2|	CTSC	gi|402692647|ref|NM_001033617.2|	Bos taurus cathepsin C (CTSC), mRNA	2172	Cluster0001
CTSC:gi|982971038|ref|XM_010820809.2|	CTSC	gi|982971038|ref|XM_010820809.2|	PREDICTED: Bos taurus cathepsin C (CTSC), transcript variant X1, mRNA	2198	Cluster0001
CTSF:gi|402744654|ref|NM_001075416.2|	CTSF	gi|402744654|ref|NM_001075416.2|	Bos taurus cathepsin F (CTSF), mRNA	1923	Cluster0001
CTSS:gi|402692691|ref|NM_001033615.2|	CTSS	gi|402692691|ref|NM_001033615.2|	Bos taurus cathepsin S (CTSS), mRNA	2097	Cluster0001
CTSS:gi|982916571|ref|XM_010803003.2|	CTSS	gi|982916571|ref|XM_010803003.2|	PREDICTED: Bos taurus cathepsin S (CTSS), transcript variant X1, mRNA	2062	Cluster0001
CTSS:gi|982916572|ref|XM_010803004.2|	CTSS	gi|982916572|ref|XM_010803004.2|	PREDICTED: Bos taurus cathepsin S (CTSS), transcript variant X2, mRNA	570	Cluster0001
CTSW:gi|741980084|ref|XM_005227054.2|	CTSW	gi|741980084|ref|XM_005227054.2|	PREDICTED: Bos taurus cathepsin W (CTSW), transcript variant X1, mRNA	2170	Cluster0001
CX3CL1:gi|982952094|ref|XM_002694885.4|	CX3CL1	gi|982952094|ref|XM_002694885.4|	PREDICTED: Bos taurus chemokine (C-X3-C motif) ligand 1 (CX3CL1), transcript variant X1, mRNA	1909	Cluster0001
CXCL10:gi|402743839|ref|NM_001046551.2|	CXCL10	gi|402743839|ref|NM_001046551.2|	Bos taurus chemokine (C-X-C motif) ligand 10 (CXCL10), mRNA	2259	Cluster0001
CXCL11:gi|163915356|ref|NM_001113173.1|	CXCL11	gi|163915356|ref|NM_001113173.1|	Bos taurus chemokine (C-X-C motif) ligand 11 (CXCL11), mRNA	2245	Cluster0001
CXCL12:gi|163915358|ref|NM_001113174.1|	CXCL12	gi|163915358|ref|NM_001113174.1|	Bos taurus chemokine (C-X-C motif) ligand 12 (CXCL12), mRNA	2285	Cluster0001
CXCL12:gi|529011353|ref|XM_005226616.1|	CXCL12	gi|529011353|ref|XM_005226616.1|	PREDICTED: Bos taurus chemokine (C-X-C motif) ligand 12 (CXCL12), transcript variant X2, mRNA	2311	Cluster0001
CXCL12:gi|529011355|ref|XM_005226617.1|	CXCL12	gi|529011355|ref|XM_005226617.1|	PREDICTED: Bos taurus chemokine (C-X-C motif) ligand 12 (CXCL12), transcript variant X3, mRNA	2264	Cluster0001
CXCL12:gi|982970792|ref|XM_005226615.3|	CXCL12	gi|982970792|ref|XM_005226615.3|	PREDICTED: Bos taurus chemokine (C-X-C motif) ligand 12 (CXCL12), transcript variant X1, mRNA	2268	Cluster0001
CXCL12:gi|982970795|ref|XM_005226618.3|	CXCL12	gi|982970795|ref|XM_005226618.3|	PREDICTED: Bos taurus chemokine (C-X-C motif) ligand 12 (CXCL12), transcript variant X4, mRNA	2304	Cluster0001
CXCL13:gi|84000574|ref|NM_001015576.2|	CXCL13	gi|84000574|ref|NM_001015576.2|	Bos taurus chemokine (C-X-C motif) ligand 13 (CXCL13), mRNA	2219	Cluster0001
CXCL14:gi|402692024|ref|NM_001034410.2|	CXCL14	gi|402692024|ref|NM_001034410.2|	Bos taurus chemokine (C-X-C motif) ligand 14 (CXCL14), mRNA	2278	Cluster0001
CXCL9:gi|163915362|ref|NM_001113172.1|	CXCL9	gi|163915362|ref|NM_001113172.1|	Bos taurus chemokine (C-X-C motif) ligand 9 (CXCL9), mRNA	2253	Cluster0001
CXCR1:gi|31342221|ref|NM_174360.2|	CXCR1	gi|31342221|ref|NM_174360.2|	Bos taurus chemokine (C-X-C motif) receptor 1 (CXCR1), mRNA	2251	Cluster0001
CXCR2:gi|982914793|ref|XM_005202874.3|	CXCR2	gi|982914793|ref|XM_005202874.3|	PREDICTED: Bos taurus chemokine (C-X-C motif) receptor 2 (CXCR2), transcript variant X3, mRNA	2248	Cluster0001
CXCR3:gi|58652130|ref|NM_001011673.1|	CXCR3	gi|58652130|ref|NM_001011673.1|	Bos taurus chemokine (C-X-C motif) receptor 3 (CXCR3), mRNA	2192	Cluster0001
CXCR5:gi|58652134|ref|NM_001011675.1|	CXCR5	gi|58652134|ref|NM_001011675.1|	Bos taurus chemokine (C-X-C motif) receptor 5 (CXCR5), mRNA	1842	Cluster0001
CXCR6:gi|62460409|ref|NM_001014859.1|	CXCR6	gi|62460409|ref|NM_001014859.1|	Bos taurus chemokine (C-X-C motif) receptor 6 (CXCR6), mRNA	2269	Cluster0001
CXHXorf36:gi|78365266|ref|NM_001035495.1|	CXHXorf36	gi|78365266|ref|NM_001035495.1|	Bos taurus chromosome X open reading frame, human CXorf36 (CXHXorf36), mRNA	2258	Cluster0001
CXHXorf36:gi|982974347|ref|XM_010822062.2|	CXHXorf36	gi|982974347|ref|XM_010822062.2|	PREDICTED: Bos taurus chromosome X open reading frame, human CXorf36 (CXHXorf36), transcript variant X1, mRNA	2269	Cluster0001
CYBB:gi|402745636|ref|NM_174035.4|	CYBB	gi|402745636|ref|NM_174035.4|	Bos taurus cytochrome b-245, beta polypeptide (CYBB), mRNA	2243	Cluster0001
CYGB:gi|332078533|ref|NM_001206720.1|	CYGB	gi|332078533|ref|NM_001206720.1|	Bos taurus cytoglobin (CYGB), mRNA	2253	Cluster0001
CYGB:gi|982958592|ref|XM_005221178.3|	CYGB	gi|982958592|ref|XM_005221178.3|	PREDICTED: Bos taurus cytoglobin (CYGB), transcript variant X1, mRNA	2256	Cluster0001
CYP19A1:gi|27805826|ref|NM_174305.1|	CYP19A1	gi|27805826|ref|NM_174305.1|	Bos taurus cytochrome P450, family 19, subfamily A, polypeptide 1 (CYP19A1), mRNA	1974	Cluster0001
CYP26B1:gi|300796076|ref|NM_001192793.1|	CYP26B1	gi|300796076|ref|NM_001192793.1|	Bos taurus cytochrome P450, family 26, subfamily B, polypeptide 1 (CYP26B1), mRNA	219	Cluster0001
CYP4V2:gi|982969170|ref|XM_005225965.3|	CYP4V2	gi|982969170|ref|XM_005225965.3|	PREDICTED: Bos taurus cytochrome P450, family 4, subfamily V, polypeptide 2 (CYP4V2), transcript variant X1, mRNA	1987	Cluster0001
CYP7B1:gi|741950148|ref|XM_002692695.3|	CYP7B1	gi|741950148|ref|XM_002692695.3|	PREDICTED: Bos taurus cytochrome P450, family 7, subfamily B, polypeptide 1 (CYP7B1), mRNA	2310	Cluster0001
CYSLTR2:gi|731441400|ref|NM_001102240.2|	CYSLTR2	gi|731441400|ref|NM_001102240.2|	Bos taurus cysteinyl leukotriene receptor 2 (CYSLTR2), mRNA	2257	Cluster0001
CYTH3:gi|983007461|ref|XM_015469438.1|	CYTH3	gi|983007461|ref|XM_015469438.1|	PREDICTED: Bos taurus cytohesin 3 (CYTH3), transcript variant X2, mRNA	2160	Cluster0001
CYTH4:gi|375330791|ref|NM_001256669.1|	CYTH4	gi|375330791|ref|NM_001256669.1|	Bos taurus cytohesin 4 (CYTH4), mRNA	2256	Cluster0001
CYTH4:gi|982926393|ref|XM_015471177.1|	CYTH4	gi|982926393|ref|XM_015471177.1|	PREDICTED: Bos taurus cytohesin 4 (CYTH4), transcript variant X1, mRNA	2216	Cluster0001
CYTIP:gi|402746754|ref|NM_001102243.2|	CYTIP	gi|402746754|ref|NM_001102243.2|	Bos taurus cytohesin 1 interacting protein (CYTIP), mRNA	1859	Cluster0001
CYYR1:gi|982909533|ref|XR_804087.2|	CYYR1	gi|982909533|ref|XR_804087.2|	PREDICTED: Bos taurus cysteine/tyrosine-rich 1 (CYYR1), transcript variant X2, misc_RNA	2261	Cluster0001
DAAM2:gi|982963367|ref|XM_002697225.5|	DAAM2	gi|982963367|ref|XM_002697225.5|	PREDICTED: Bos taurus dishevelled associated activator of morphogenesis 2 (DAAM2), transcript variant X3, mRNA	2206	Cluster0001
DAPK2:gi|982937043|ref|XM_005211742.3|	DAPK2	gi|982937043|ref|XM_005211742.3|	PREDICTED: Bos taurus death-associated protein kinase 2 (DAPK2), transcript variant X3, mRNA	2249	Cluster0001
DAPK2:gi|982937044|ref|XM_015473165.1|	DAPK2	gi|982937044|ref|XM_015473165.1|	PREDICTED: Bos taurus death-associated protein kinase 2 (DAPK2), transcript variant X5, mRNA	2242	Cluster0001
DCHS1:gi|982946141|ref|XM_002693149.4|	DCHS1	gi|982946141|ref|XM_002693149.4|	PREDICTED: Bos taurus dachsous cadherin-related 1 (DCHS1), mRNA	1951	Cluster0001
DCN:gi|402745494|ref|NM_173906.4|	DCN	gi|402745494|ref|NM_173906.4|	Bos taurus decorin (DCN), mRNA	1278	Cluster0001
DDR2:gi|982916030|ref|XM_005203519.3|	DDR2	gi|982916030|ref|XM_005203519.3|	PREDICTED: Bos taurus discoidin domain receptor tyrosine kinase 2 (DDR2), transcript variant X2, mRNA	2212	Cluster0001
DDR2:gi|982916031|ref|XM_005203520.3|	DDR2	gi|982916031|ref|XM_005203520.3|	PREDICTED: Bos taurus discoidin domain receptor tyrosine kinase 2 (DDR2), transcript variant X3, mRNA	2022	Cluster0001
DDX58:gi|982933002|ref|XM_002689480.5|	DDX58	gi|982933002|ref|XM_002689480.5|	PREDICTED: Bos taurus DEXD/H-box helicase 58 (DDX58), mRNA	2321	Cluster0001
DEF6:gi|149642926|ref|NM_001098994.1|	DEF6	gi|149642926|ref|NM_001098994.1|	Bos taurus differentially expressed in FDCP 6 homolog (mouse) (DEF6), mRNA	1942	Cluster0001
DEFB10:gi|169244238|ref|NM_001115084.1|	DEFB10	gi|169244238|ref|NM_001115084.1|	Bos taurus beta-defensin 10 (DEFB10), mRNA	2248	Cluster0001
DEFB132:gi|982943934|ref|XM_005214972.3|	DEFB132	gi|982943934|ref|XM_005214972.3|	PREDICTED: Bos taurus defensin beta 132 (DEFB132), mRNA	2283	Cluster0001
DEFB4A:gi|28849940|ref|NM_174775.1|	DEFB4A	gi|28849940|ref|NM_174775.1|	Bos taurus defensin, beta 4A (DEFB4A), mRNA	2236	Cluster0001
DEFB5:gi|195539556|ref|NM_001130761.1|	DEFB5	gi|195539556|ref|NM_001130761.1|	Bos taurus defensin, beta 5 (DEFB5), mRNA	2232	Cluster0001
DEFB5:gi|741977117|ref|XM_005225939.2|	DEFB5	gi|741977117|ref|XM_005225939.2|	PREDICTED: Bos taurus defensin, beta 5 (DEFB5), transcript variant X1, mRNA	2244	Cluster0001
DEFB7:gi|269914191|ref|NM_001102362.2|	DEFB7	gi|269914191|ref|NM_001102362.2|	Bos taurus defensin beta 7 (DEFB7), mRNA	2281	Cluster0001
DES:gi|126158908|ref|NM_001081575.1|	DES	gi|126158908|ref|NM_001081575.1|	Bos taurus desmin (DES), mRNA	2253	Cluster0001
DHRS3:gi|76253696|ref|NM_174180.3|	DHRS3	gi|76253696|ref|NM_174180.3|	Bos taurus dehydrogenase/reductase (SDR family) member 3 (DHRS3), mRNA	2252	Cluster0001
DIO2:gi|933124568|ref|NM_001010992.4|	DIO2	gi|933124568|ref|NM_001010992.4|	Bos taurus deiodinase, iodothyronine, type II (DIO2), mRNA	2268	Cluster0001
DISC1:gi|982969833|ref|XM_010820450.2|	DISC1	gi|982969833|ref|XM_010820450.2|	PREDICTED: Bos taurus disrupted in schizophrenia 1 (DISC1), mRNA	2296	Cluster0001
DIXDC1:gi|982945599|ref|XM_003586944.4|	DIXDC1	gi|982945599|ref|XM_003586944.4|	PREDICTED: Bos taurus DIX domain containing 1 (DIXDC1), transcript variant X5, mRNA	2191	Cluster0001
DKK2:gi|129277551|ref|NM_001082615.1|	DKK2	gi|129277551|ref|NM_001082615.1|	Bos taurus dickkopf WNT signaling pathway inhibitor 2 (DKK2), mRNA	1951	Cluster0001
DLC1:gi|156523097|ref|NM_001102493.1|	DLC1	gi|156523097|ref|NM_001102493.1|	Bos taurus DLC1 Rho GTPase activating protein (DLC1), mRNA	2304	Cluster0001
DMBT1:gi|982968753|ref|XM_015460778.1|	DMBT1	gi|982968753|ref|XM_015460778.1|	PREDICTED: Bos taurus deleted in malignant brain tumors 1 (DMBT1), mRNA	2082	Cluster0001
DNAJB1:gi|76253867|ref|NM_001033763.1|	DNAJB1	gi|76253867|ref|NM_001033763.1|	Bos taurus DnaJ (Hsp40) homolog, subfamily B, member 1 (DNAJB1), mRNA	2225	Cluster0001
DNAJB4:gi|114050706|ref|NM_001046503.1|	DNAJB4	gi|114050706|ref|NM_001046503.1|	Bos taurus DnaJ (Hsp40) homolog, subfamily B, member 4 (DNAJB4), mRNA	1777	Cluster0001
DNASE1L1:gi|84874689|ref|NM_001038634.1|	DNASE1L1	gi|84874689|ref|NM_001038634.1|	Bos taurus deoxyribonuclease I-like 1 (DNASE1L1), mRNA	377	Cluster0001
DNASE1L3:gi|329664473|ref|NM_001205724.1|	DNASE1L3	gi|329664473|ref|NM_001205724.1|	Bos taurus deoxyribonuclease I-like 3 (DNASE1L3), mRNA	2257	Cluster0001
DOCK10:gi|982915033|ref|XM_010802443.2|	DOCK10	gi|982915033|ref|XM_010802443.2|	PREDICTED: Bos taurus dedicator of cytokinesis 10 (DOCK10), transcript variant X6, mRNA	2285	Cluster0001
DOCK2:gi|982959118|ref|XM_010816680.2|	DOCK2	gi|982959118|ref|XM_010816680.2|	PREDICTED: Bos taurus dedicator of cytokinesis 2 (DOCK2), transcript variant X1, mRNA	2256	Cluster0001
DOCK2:gi|983002884|ref|XM_015468318.1|	DOCK2	gi|983002884|ref|XM_015468318.1|	PREDICTED: Bos taurus dedicator of cytokinesis 2 (DOCK2), transcript variant X2, mRNA	2248	Cluster0001
DOCK8:gi|300796453|ref|NM_001191532.1|	DOCK8	gi|300796453|ref|NM_001191532.1|	Bos taurus dedicator of cytokinesis 8 (DOCK8), mRNA	2270	Cluster0001
DOCK8:gi|982933332|ref|XM_010807850.2|	DOCK8	gi|982933332|ref|XM_010807850.2|	PREDICTED: Bos taurus dedicator of cytokinesis 8 (DOCK8), transcript variant X1, mRNA	1978	Cluster0001
DOK2:gi|402745796|ref|NM_001102002.2|	DOK2	gi|402745796|ref|NM_001102002.2|	Bos taurus docking protein 2, 56kDa (DOK2), mRNA	2250	Cluster0001
DOK2:gi|982933858|ref|XM_015472581.1|	DOK2	gi|982933858|ref|XM_015472581.1|	PREDICTED: Bos taurus docking protein 2 (DOK2), transcript variant X1, mRNA	2279	Cluster0001
DPEP1:gi|402745413|ref|NM_001034472.2|	DPEP1	gi|402745413|ref|NM_001034472.2|	Bos taurus dipeptidase 1 (renal) (DPEP1), mRNA	1923	Cluster0001
DPEP1:gi|528990502|ref|XM_005218575.1|	DPEP1	gi|528990502|ref|XM_005218575.1|	PREDICTED: Bos taurus dipeptidase 1 (renal) (DPEP1), transcript variant X4, mRNA	1500	Cluster0001
DPT:gi|114052479|ref|NM_001045903.1|	DPT	gi|114052479|ref|NM_001045903.1|	Bos taurus dermatopontin (DPT), mRNA	2248	Cluster0001
DQX1:gi|402692109|ref|NM_001035322.2|	DQX1	gi|402692109|ref|NM_001035322.2|	Bos taurus DEAQ box RNA-dependent ATPase 1 (DQX1), mRNA	1488	Cluster0001
DRAM1:gi|274327341|ref|NM_001031767.2|	DRAM1	gi|274327341|ref|NM_001031767.2|	Bos taurus DNA-damage regulated autophagy modulator 1 (DRAM1), mRNA	2250	Cluster0001
DSC3:gi|982965074|ref|XM_005223956.3|	DSC3	gi|982965074|ref|XM_005223956.3|	PREDICTED: Bos taurus desmocollin 3 (DSC3), transcript variant X1, mRNA	1831	Cluster0001
DSE:gi|982934878|ref|XM_005210744.3|	DSE	gi|982934878|ref|XM_005210744.3|	PREDICTED: Bos taurus dermatan sulfate epimerase (DSE), transcript variant X1, mRNA	2271	Cluster0001
DSE:gi|982934882|ref|XM_015472801.1|	DSE	gi|982934882|ref|XM_015472801.1|	PREDICTED: Bos taurus dermatan sulfate epimerase (DSE), transcript variant X4, mRNA	2144	Cluster0001
DSEL:gi|982965198|ref|XM_005224003.3|	DSEL	gi|982965198|ref|XM_005224003.3|	PREDICTED: Bos taurus dermatan sulfate epimerase-like (DSEL), transcript variant X2, mRNA	2201	Cluster0001
DTX1:gi|329664555|ref|NM_001205734.1|	DTX1	gi|329664555|ref|NM_001205734.1|	Bos taurus deltex 1, E3 ubiquitin ligase (DTX1), mRNA	2222	Cluster0001
DTX1:gi|982950259|ref|XM_005217811.3|	DTX1	gi|982950259|ref|XM_005217811.3|	PREDICTED: Bos taurus deltex 1, E3 ubiquitin ligase (DTX1), transcript variant X1, mRNA	2283	Cluster0001
DTX3L:gi|300798441|ref|NM_001192396.1|	DTX3L	gi|300798441|ref|NM_001192396.1|	Bos taurus deltex 3 like, E3 ubiquitin ligase (DTX3L), mRNA	2212	Cluster0001
DUOX2:gi|982937369|ref|XM_010809405.2|	DUOX2	gi|982937369|ref|XM_010809405.2|	PREDICTED: Bos taurus dual oxidase 2 (DUOX2), transcript variant X1, mRNA	2248	Cluster0001
DUOX2:gi|982937370|ref|XM_010809406.2|	DUOX2	gi|982937370|ref|XM_010809406.2|	PREDICTED: Bos taurus dual oxidase 2 (DUOX2), transcript variant X2, mRNA	2247	Cluster0001
DUOX2:gi|982937371|ref|XM_005211901.3|	DUOX2	gi|982937371|ref|XM_005211901.3|	PREDICTED: Bos taurus dual oxidase 2 (DUOX2), transcript variant X3, mRNA	2266	Cluster0001
DUOX2:gi|982937374|ref|XM_010809408.2|	DUOX2	gi|982937374|ref|XM_010809408.2|	PREDICTED: Bos taurus dual oxidase 2 (DUOX2), transcript variant X5, mRNA	2301	Cluster0001
DUOXA2:gi|741940939|ref|XM_010809411.1|	DUOXA2	gi|741940939|ref|XM_010809411.1|	PREDICTED: Bos taurus dual oxidase maturation factor 2 (DUOXA2), transcript variant X2, mRNA	2263	Cluster0001
DUOXA2:gi|741940941|ref|XM_002690943.4|	DUOXA2	gi|741940941|ref|XM_002690943.4|	PREDICTED: Bos taurus dual oxidase maturation factor 2 (DUOXA2), transcript variant X3, mRNA	2247	Cluster0001
DUOXA2:gi|982937376|ref|XM_005211902.3|	DUOXA2	gi|982937376|ref|XM_005211902.3|	PREDICTED: Bos taurus dual oxidase maturation factor 2 (DUOXA2), transcript variant X4, mRNA	2067	Cluster0001
DUSP1:gi|402744744|ref|NM_001046452.2|	DUSP1	gi|402744744|ref|NM_001046452.2|	Bos taurus dual specificity phosphatase 1 (DUSP1), mRNA	2223	Cluster0001
DUSP2:gi|300794018|ref|NM_001192179.1|	DUSP2	gi|300794018|ref|NM_001192179.1|	Bos taurus dual specificity phosphatase 2 (DUSP2), mRNA	2260	Cluster0001
DYSF:gi|402745129|ref|NM_001102490.2|	DYSF	gi|402745129|ref|NM_001102490.2|	Bos taurus dysferlin, limb girdle muscular dystrophy 2B (autosomal recessive) (DYSF), mRNA	2283	Cluster0001
DYSF:gi|982938475|ref|XM_005212484.3|	DYSF	gi|982938475|ref|XM_005212484.3|	PREDICTED: Bos taurus dysferlin, limb girdle muscular dystrophy 2B (autosomal recessive) (DYSF), transcript variant X12, mRNA	2285	Cluster0001
DYSF:gi|982938483|ref|XM_005212491.3|	DYSF	gi|982938483|ref|XM_005212491.3|	PREDICTED: Bos taurus dysferlin, limb girdle muscular dystrophy 2B (autosomal recessive) (DYSF), transcript variant X18, mRNA	2248	Cluster0001
EAF2:gi|402746607|ref|NM_001046507.2|	EAF2	gi|402746607|ref|NM_001046507.2|	Bos taurus ELL associated factor 2 (EAF2), mRNA	1260	Cluster0001
EBI3:gi|402743558|ref|NM_001100365.2|	EBI3	gi|402743558|ref|NM_001100365.2|	Bos taurus Epstein-Barr virus induced 3 (EBI3), mRNA	2267	Cluster0001
ECM1:gi|153791659|ref|NM_001099706.1|	ECM1	gi|153791659|ref|NM_001099706.1|	Bos taurus extracellular matrix protein 1 (ECM1), mRNA	2050	Cluster0001
ECM1:gi|982916605|ref|XM_005203889.3|	ECM1	gi|982916605|ref|XM_005203889.3|	PREDICTED: Bos taurus extracellular matrix protein 1 (ECM1), transcript variant X1, mRNA	2001	Cluster0001
ECM1:gi|982916606|ref|XM_005203890.3|	ECM1	gi|982916606|ref|XM_005203890.3|	PREDICTED: Bos taurus extracellular matrix protein 1 (ECM1), transcript variant X2, mRNA	2168	Cluster0001
ECM2:gi|77736140|ref|NM_001034597.1|	ECM2	gi|77736140|ref|NM_001034597.1|	Bos taurus extracellular matrix protein 2, female organ and adipocyte specific (ECM2), mRNA	2273	Cluster0001
ECSCR:gi|346986448|ref|NM_001244445.1|	ECSCR	gi|346986448|ref|NM_001244445.1|	Bos taurus endothelial cell surface expressed chemotaxis and apoptosis regulator (ECSCR), transcript variant 1, mRNA	2241	Cluster0001
ECSCR:gi|346986452|ref|NM_001046099.2|	ECSCR	gi|346986452|ref|NM_001046099.2|	Bos taurus endothelial cell surface expressed chemotaxis and apoptosis regulator (ECSCR), transcript variant 3, mRNA	2241	Cluster0001
ECSCR:gi|982932072|ref|XM_005209435.3|	ECSCR	gi|982932072|ref|XM_005209435.3|	PREDICTED: Bos taurus endothelial cell surface expressed chemotaxis and apoptosis regulator (ECSCR), transcript variant X1, mRNA	2089	Cluster0001
EDNRA:gi|149944562|ref|NM_174308.2|	EDNRA	gi|149944562|ref|NM_174308.2|	Bos taurus endothelin receptor type A (EDNRA), mRNA	2300	Cluster0001
EDNRB:gi|31342360|ref|NM_174309.2|	EDNRB	gi|31342360|ref|NM_174309.2|	Bos taurus endothelin receptor type B (EDNRB), mRNA	2284	Cluster0001
EDNRB:gi|982941381|ref|XM_005213874.3|	EDNRB	gi|982941381|ref|XM_005213874.3|	PREDICTED: Bos taurus endothelin receptor type B (EDNRB), transcript variant X1, mRNA	2270	Cluster0001
EFCC1:gi|226442840|ref|NM_001146692.1|	EFCC1	gi|226442840|ref|NM_001146692.1|	Bos taurus EF-hand and coiled-coil domain containing 1 (EFCC1), mRNA	2256	Cluster0001
EFEMP1:gi|402743422|ref|NM_001081717.2|	EFEMP1	gi|402743422|ref|NM_001081717.2|	Bos taurus EGF containing fibulin-like extracellular matrix protein 1 (EFEMP1), mRNA	2045	Cluster0001
EFEMP1:gi|982938673|ref|XM_005212602.3|	EFEMP1	gi|982938673|ref|XM_005212602.3|	PREDICTED: Bos taurus EGF containing fibulin-like extracellular matrix protein 1 (EFEMP1), transcript variant X3, mRNA	478	Cluster0001
EGFL7:gi|118151409|ref|NM_001078038.1|	EGFL7	gi|118151409|ref|NM_001078038.1|	Bos taurus EGF-like-domain, multiple 7 (EGFL7), mRNA	2222	Cluster0001
EGFLAM:gi|134085937|ref|NM_001083478.1|	EGFLAM	gi|134085937|ref|NM_001083478.1|	Bos taurus EGF-like, fibronectin type III and laminin G domains (EGFLAM), mRNA	2273	Cluster0001
EGR2:gi|982970137|ref|XM_015460987.1|	EGR2	gi|982970137|ref|XM_015460987.1|	PREDICTED: Bos taurus early growth response 2 (EGR2), transcript variant X2, mRNA	2205	Cluster0001
EHBP1L1:gi|982972060|ref|XM_010821150.2|	EHBP1L1	gi|982972060|ref|XM_010821150.2|	PREDICTED: Bos taurus EH domain binding protein 1 like 1 (EHBP1L1), transcript variant X2, mRNA	2121	Cluster0001
EHD3:gi|148234327|ref|NM_001098004.1|	EHD3	gi|148234327|ref|NM_001098004.1|	Bos taurus EH-domain containing 3 (EHD3), mRNA	2191	Cluster0001
EHD4:gi|300796634|ref|NM_001192053.1|	EHD4	gi|300796634|ref|NM_001192053.1|	Bos taurus EH-domain containing 4 (EHD4), mRNA	1991	Cluster0001
EIF4E3:gi|156121256|ref|NM_001102306.1|	EIF4E3	gi|156121256|ref|NM_001102306.1|	Bos taurus eukaryotic translation initiation factor 4E family member 3 (EIF4E3), mRNA	2048	Cluster0001
ELL3:gi|402743741|ref|NM_001046126.2|	ELL3	gi|402743741|ref|NM_001046126.2|	Bos taurus elongation factor RNA polymerase II-like 3 (ELL3), mRNA	1030	Cluster0001
ELMSAN1:gi|741941560|ref|XM_005212120.2|	ELMSAN1	gi|741941560|ref|XM_005212120.2|	PREDICTED: Bos taurus ELM2 and Myb/SANT-like domain containing 1 (ELMSAN1), transcript variant X1, mRNA	2248	Cluster0001
ELN:gi|929981598|ref|NM_175772.2|	ELN	gi|929981598|ref|NM_175772.2|	Bos taurus elastin (ELN), mRNA	2266	Cluster0001
ELN:gi|982967143|ref|XM_010819615.2|	ELN	gi|982967143|ref|XM_010819615.2|	PREDICTED: Bos taurus elastin (ELN), transcript variant X3, mRNA	2248	Cluster0001
ELN:gi|982967145|ref|XM_010819618.2|	ELN	gi|982967145|ref|XM_010819618.2|	PREDICTED: Bos taurus elastin (ELN), transcript variant X5, mRNA	2248	Cluster0001
ELOVL2:gi|134085873|ref|NM_001083517.1|	ELOVL2	gi|134085873|ref|NM_001083517.1|	Bos taurus ELOVL fatty acid elongase 2 (ELOVL2), mRNA	2233	Cluster0001
EMCN:gi|402693381|ref|NM_001076420.2|	EMCN	gi|402693381|ref|NM_001076420.2|	Bos taurus endomucin (EMCN), mRNA	2271	Cluster0001
EMID1:gi|522019314|ref|NM_001101867.3|	EMID1	gi|522019314|ref|NM_001101867.3|	Bos taurus EMI domain containing 1 (EMID1), transcript variant 1, mRNA	1532	Cluster0001
EMID1:gi|522019915|ref|NM_001278654.1|	EMID1	gi|522019915|ref|NM_001278654.1|	Bos taurus EMI domain containing 1 (EMID1), transcript variant 2, mRNA	2220	Cluster0001
EMID1:gi|982950739|ref|XM_010814090.2|	EMID1	gi|982950739|ref|XM_010814090.2|	PREDICTED: Bos taurus EMI domain containing 1 (EMID1), transcript variant X1, mRNA	1945	Cluster0001
EMID1:gi|982950745|ref|XM_010814092.2|	EMID1	gi|982950745|ref|XM_010814092.2|	PREDICTED: Bos taurus EMI domain containing 1 (EMID1), transcript variant X4, mRNA	2062	Cluster0001
EMILIN2:gi|219804805|ref|NM_001143869.1|	EMILIN2	gi|219804805|ref|NM_001143869.1|	Bos taurus elastin microfibril interfacer 2 (EMILIN2), mRNA	2243	Cluster0001
EMILIN2:gi|982965484|ref|XM_005224160.3|	EMILIN2	gi|982965484|ref|XM_005224160.3|	PREDICTED: Bos taurus elastin microfibril interfacer 2 (EMILIN2), transcript variant X2, mRNA	2248	Cluster0001
EMILIN2:gi|982965485|ref|XM_010818828.2|	EMILIN2	gi|982965485|ref|XM_010818828.2|	PREDICTED: Bos taurus elastin microfibril interfacer 2 (EMILIN2), transcript variant X3, mRNA	2305	Cluster0001
EMP2:gi|115496691|ref|NM_001075324.1|	EMP2	gi|115496691|ref|NM_001075324.1|	Bos taurus epithelial membrane protein 2 (EMP2), mRNA	2077	Cluster0001
ENG:gi|115497109|ref|NM_001076397.1|	ENG	gi|115497109|ref|NM_001076397.1|	Bos taurus endoglin (ENG), mRNA	2344	Cluster0001
ENHO:gi|254720808|ref|NM_001163653.1|	ENHO	gi|254720808|ref|NM_001163653.1|	Bos taurus energy homeostasis associated (ENHO), mRNA	2092	Cluster0001
ENPEP:gi|84000032|ref|NM_001038027.1|	ENPEP	gi|84000032|ref|NM_001038027.1|	Bos taurus glutamyl aminopeptidase (aminopeptidase A) (ENPEP), mRNA	2295	Cluster0001
ENPP2:gi|982945126|ref|XM_010812221.2|	ENPP2	gi|982945126|ref|XM_010812221.2|	PREDICTED: Bos taurus ectonucleotide pyrophosphatase/phosphodiesterase 2 (ENPP2), transcript variant X4, mRNA	796	Cluster0001
ENTPD1:gi|982967906|ref|XM_005225444.3|	ENTPD1	gi|982967906|ref|XM_005225444.3|	PREDICTED: Bos taurus ectonucleoside triphosphate diphosphohydrolase 1 (ENTPD1), transcript variant X1, mRNA	2248	Cluster0001
ENTPD1:gi|982967908|ref|XM_010819793.2|	ENTPD1	gi|982967908|ref|XM_010819793.2|	PREDICTED: Bos taurus ectonucleoside triphosphate diphosphohydrolase 1 (ENTPD1), transcript variant X2, mRNA	2235	Cluster0001
EPB41L2:gi|982935207|ref|XM_010808564.2|	EPB41L2	gi|982935207|ref|XM_010808564.2|	PREDICTED: Bos taurus erythrocyte membrane protein band 4.1-like 2 (EPB41L2), transcript variant X12, mRNA	2166	Cluster0001
EPHX2:gi|115495832|ref|NM_001075534.1|	EPHX2	gi|115495832|ref|NM_001075534.1|	Bos taurus epoxide hydrolase 2, cytoplasmic (EPHX2), mRNA	1421	Cluster0001
EPHX2:gi|982933980|ref|XM_015472603.1|	EPHX2	gi|982933980|ref|XM_015472603.1|	PREDICTED: Bos taurus epoxide hydrolase 2 (EPHX2), transcript variant X1, mRNA	2136	Cluster0001
EPHX2:gi|982933982|ref|XM_005210301.3|	EPHX2	gi|982933982|ref|XM_005210301.3|	PREDICTED: Bos taurus epoxide hydrolase 2 (EPHX2), transcript variant X2, mRNA	490	Cluster0001
EPSTI1:gi|741945415|ref|XM_002691775.4|	EPSTI1	gi|741945415|ref|XM_002691775.4|	PREDICTED: Bos taurus epithelial stromal interaction 1 (breast) (EPSTI1), mRNA	2074	Cluster0001
ERAP1:gi|156120652|ref|NM_001102003.1|	ERAP1	gi|156120652|ref|NM_001102003.1|	Bos taurus endoplasmic reticulum aminopeptidase 1 (ERAP1), mRNA	1998	Cluster0001
ERAP2:gi|164420776|ref|NM_001075628.2|	ERAP2	gi|164420776|ref|NM_001075628.2|	Bos taurus endoplasmic reticulum aminopeptidase 2 (ERAP2), mRNA	886	Cluster0001
ERG:gi|156121012|ref|NM_001102183.1|	ERG	gi|156121012|ref|NM_001102183.1|	Bos taurus v-ets avian erythroblastosis virus E26 oncogene homolog (ERG), mRNA	2299	Cluster0001
ERG:gi|982912470|ref|XM_010801699.2|	ERG	gi|982912470|ref|XM_010801699.2|	PREDICTED: Bos taurus v-ets avian erythroblastosis virus E26 oncogene homolog (ERG), transcript variant X2, mRNA	2088	Cluster0001
ESAM:gi|402745058|ref|NM_001078066.2|	ESAM	gi|402745058|ref|NM_001078066.2|	Bos taurus endothelial cell adhesion molecule (ESAM), mRNA	2097	Cluster0001
ESM1:gi|147906802|ref|NM_001098101.1|	ESM1	gi|147906802|ref|NM_001098101.1|	Bos taurus endothelial cell-specific molecule 1 (ESM1), mRNA	2285	Cluster0001
ETS1:gi|982971576|ref|XM_005226826.3|	ETS1	gi|982971576|ref|XM_005226826.3|	PREDICTED: Bos taurus v-ets avian erythroblastosis virus E26 oncogene homolog 1 (ETS1), transcript variant X2, mRNA	2256	Cluster0001
ETS1:gi|982971577|ref|XM_015461213.1|	ETS1	gi|982971577|ref|XM_015461213.1|	PREDICTED: Bos taurus v-ets avian erythroblastosis virus E26 oncogene homolog 1 (ETS1), transcript variant X3, mRNA	1855	Cluster0001
EVA1C:gi|982909380|ref|XM_010800897.2|	EVA1C	gi|982909380|ref|XM_010800897.2|	PREDICTED: Bos taurus eva-1 homolog C (C. elegans) (EVA1C), transcript variant X2, mRNA	2274	Cluster0001
EVI2A:gi|402745758|ref|NM_001034568.2|	EVI2A	gi|402745758|ref|NM_001034568.2|	Bos taurus ecotropic viral integration site 2A (EVI2A), mRNA	2301	Cluster0001
EVI2B:gi|402744197|ref|NM_001099166.2|	EVI2B	gi|402744197|ref|NM_001099166.2|	Bos taurus ecotropic viral integration site 2B (EVI2B), mRNA	2275	Cluster0001
EXOC3L2:gi|982953961|ref|XM_002695093.5|	EXOC3L2	gi|982953961|ref|XM_002695093.5|	PREDICTED: Bos taurus exocyst complex component 3-like 2 (EXOC3L2), mRNA	2256	Cluster0001
F2RL2:gi|136256085|ref|NM_001038533.2|	F2RL2	gi|136256085|ref|NM_001038533.2|	Bos taurus coagulation factor II (thrombin) receptor-like 2 (F2RL2), mRNA	1200	Cluster0001
F2RL3:gi|402766509|ref|NM_001076138.2|	F2RL3	gi|402766509|ref|NM_001076138.2|	Bos taurus coagulation factor II (thrombin) receptor-like 3 (F2RL3), mRNA	2305	Cluster0001
F3:gi|31341426|ref|NM_173878.2|	F3	gi|31341426|ref|NM_173878.2|	Bos taurus coagulation factor III (thromboplastin, tissue factor) (F3), mRNA	1894	Cluster0001
F3:gi|982918023|ref|XM_015464322.1|	F3	gi|982918023|ref|XM_015464322.1|	PREDICTED: Bos taurus coagulation factor III, tissue factor (F3), transcript variant X1, mRNA	2307	Cluster0001
FAAH:gi|982920160|ref|XM_010803684.2|	FAAH	gi|982920160|ref|XM_010803684.2|	PREDICTED: Bos taurus fatty acid amide hydrolase (FAAH), transcript variant X4, mRNA	1511	Cluster0001
FABP2:gi|70778941|ref|NM_001025332.1|	FABP2	gi|70778941|ref|NM_001025332.1|	Bos taurus fatty acid binding protein 2, intestinal (FABP2), mRNA	2263	Cluster0001
FABP5:gi|60302690|ref|NM_174315.3|	FABP5	gi|60302690|ref|NM_174315.3|	Bos taurus fatty acid binding protein 5 (psoriasis-associated) (FABP5), mRNA	2119	Cluster0001
FABP6:gi|402692460|ref|NM_001075675.2|	FABP6	gi|402692460|ref|NM_001075675.2|	Bos taurus fatty acid binding protein 6, ileal (FABP6), mRNA	2249	Cluster0001
FAIM2:gi|402693473|ref|NM_001075418.2|	FAIM2	gi|402693473|ref|NM_001075418.2|	Bos taurus Fas apoptotic inhibitory molecule 2 (FAIM2), mRNA	2263	Cluster0001
FAM101B:gi|983001485|ref|XM_015467991.1|	FAM101B	gi|983001485|ref|XM_015467991.1|	PREDICTED: Bos taurus family with sequence similarity 101, member B (FAM101B), mRNA	2119	Cluster0001
FAM105A:gi|156120988|ref|NM_001102171.1|	FAM105A	gi|156120988|ref|NM_001102171.1|	Bos taurus family with sequence similarity 105, member A (FAM105A), mRNA	1852	Cluster0001
FAM13A:gi|982928035|ref|XM_015471548.1|	FAM13A	gi|982928035|ref|XM_015471548.1|	PREDICTED: Bos taurus family with sequence similarity 13 member A (FAM13A), transcript variant X10, mRNA	2272	Cluster0001
FAM13B:gi|982931984|ref|XM_010807339.2|	FAM13B	gi|982931984|ref|XM_010807339.2|	PREDICTED: Bos taurus family with sequence similarity 13 member B (FAM13B), mRNA	677	Cluster0001
FAM149A:gi|156120578|ref|NM_001101965.1|	FAM149A	gi|156120578|ref|NM_001101965.1|	Bos taurus family with sequence similarity 149, member A (FAM149A), mRNA	653	Cluster0001
FAM198B:gi|139948975|ref|NM_001083778.1|	FAM198B	gi|139948975|ref|NM_001083778.1|	Bos taurus family with sequence similarity 198, member B (FAM198B), mRNA	2303	Cluster0001
FAM216B:gi|115496074|ref|NM_001076315.1|	FAM216B	gi|115496074|ref|NM_001076315.1|	Bos taurus family with sequence similarity 216, member B (FAM216B), mRNA	2157	Cluster0001
FAM26F:gi|329664471|ref|NM_001206235.1|	FAM26F	gi|329664471|ref|NM_001206235.1|	Bos taurus family with sequence similarity 26, member F (FAM26F), mRNA	2254	Cluster0001
FAM3D:gi|982962287|ref|XM_002696989.4|	FAM3D	gi|982962287|ref|XM_002696989.4|	PREDICTED: Bos taurus family with sequence similarity 3 member D (FAM3D), transcript variant X1, mRNA	1447	Cluster0001
FAM46A:gi|528960342|ref|XM_002690045.3|	FAM46A	gi|528960342|ref|XM_002690045.3|	PREDICTED: Bos taurus family with sequence similarity 46 member A (FAM46A), transcript variant X1, mRNA	2035	Cluster0001
FAM46A:gi|982934780|ref|XM_005210701.3|	FAM46A	gi|982934780|ref|XM_005210701.3|	PREDICTED: Bos taurus family with sequence similarity 46 member A (FAM46A), transcript variant X2, mRNA	2185	Cluster0001
FAM49A:gi|982939288|ref|XM_005212933.3|	FAM49A	gi|982939288|ref|XM_005212933.3|	PREDICTED: Bos taurus family with sequence similarity 49 member A (FAM49A), transcript variant X2, mRNA	2167	Cluster0001
FAM65B:gi|982964394|ref|XM_010818489.2|	FAM65B	gi|982964394|ref|XM_010818489.2|	PREDICTED: Bos taurus family with sequence similarity 65 member B (FAM65B), transcript variant X2, mRNA	2248	Cluster0001
FAM65B:gi|982964399|ref|XM_005223782.3|	FAM65B	gi|982964399|ref|XM_005223782.3|	PREDICTED: Bos taurus family with sequence similarity 65 member B (FAM65B), transcript variant X5, mRNA	2251	Cluster0001
FAM71A:gi|402692879|ref|NM_001099391.2|	FAM71A	gi|402692879|ref|NM_001099391.2|	Bos taurus family with sequence similarity 71, member A (FAM71A), mRNA	2243	Cluster0001
FAM78A:gi|741944297|ref|XM_005213211.2|	FAM78A	gi|741944297|ref|XM_005213211.2|	PREDICTED: Bos taurus family with sequence similarity 78 member A (FAM78A), transcript variant X1, mRNA	2295	Cluster0001
FAM78B:gi|331028484|ref|NM_001206587.1|	FAM78B	gi|331028484|ref|NM_001206587.1|	Bos taurus family with sequence similarity 78, member B (FAM78B), mRNA	2259	Cluster0001
FASLG:gi|402693162|ref|NM_001098859.2|	FASLG	gi|402693162|ref|NM_001098859.2|	Bos taurus Fas ligand (TNF superfamily, member 6) (FASLG), mRNA	2196	Cluster0001
FAT4:gi|741956046|ref|XM_005217605.2|	FAT4	gi|741956046|ref|XM_005217605.2|	PREDICTED: Bos taurus FAT atypical cadherin 4 (FAT4), transcript variant X1, mRNA	2210	Cluster0001
FBLN5:gi|982960759|ref|XM_005222224.3|	FBLN5	gi|982960759|ref|XM_005222224.3|	PREDICTED: Bos taurus fibulin 5 (FBLN5), transcript variant X2, mRNA	2186	Cluster0001
FBN1:gi|982937163|ref|XM_015473179.1|	FBN1	gi|982937163|ref|XM_015473179.1|	PREDICTED: Bos taurus fibrillin 1 (FBN1), transcript variant X1, mRNA	2309	Cluster0001
FBN2:gi|514961965|ref|NM_001278588.1|	FBN2	gi|514961965|ref|NM_001278588.1|	Bos taurus fibrillin 2 (FBN2), mRNA	2259	Cluster0001
FBXO16:gi|118151305|ref|NM_001078119.1|	FBXO16	gi|118151305|ref|NM_001078119.1|	Bos taurus F-box protein 16 (FBXO16), mRNA	2174	Cluster0001
FBXO25:gi|115496158|ref|NM_001076211.1|	FBXO25	gi|115496158|ref|NM_001076211.1|	Bos taurus F-box protein 25 (FBXO25), mRNA	2246	Cluster0001
FBXO25:gi|982912494|ref|XM_005202090.3|	FBXO25	gi|982912494|ref|XM_005202090.3|	PREDICTED: Bos taurus F-box protein 25 (FBXO25), transcript variant X7, mRNA	1897	Cluster0001
FBXO36:gi|402745916|ref|NM_001082617.2|	FBXO36	gi|402745916|ref|NM_001082617.2|	Bos taurus F-box protein 36 (FBXO36), mRNA	1093	Cluster0001
FCER1A:gi|402743392|ref|NM_001100310.2|	FCER1A	gi|402743392|ref|NM_001100310.2|	Bos taurus Fc fragment of IgE, high affinity I, receptor for; alpha polypeptide (FCER1A), mRNA	2226	Cluster0001
FCER1G:gi|402692278|ref|NM_174537.3|	FCER1G	gi|402692278|ref|NM_174537.3|	Bos taurus Fc fragment of IgE, high affinity I, receptor for; gamma polypeptide (FCER1G), mRNA	2185	Cluster0001
FCGBP:gi|982952973|ref|XM_015458082.1|	FCGBP	gi|982952973|ref|XM_015458082.1|	PREDICTED: Bos taurus Fc fragment of IgG binding protein (FCGBP), transcript variant X1, mRNA	1980	Cluster0001
FCGBP:gi|982952975|ref|XM_015458083.1|	FCGBP	gi|982952975|ref|XM_015458083.1|	PREDICTED: Bos taurus Fc fragment of IgG binding protein (FCGBP), transcript variant X2, mRNA	2179	Cluster0001
FCGR1A:gi|31341725|ref|NM_174538.2|	FCGR1A	gi|31341725|ref|NM_174538.2|	Bos taurus Fc fragment of IgG, high affinity Ia, receptor (CD64) (FCGR1A), mRNA	2257	Cluster0001
FCGR2A:gi|982916071|ref|XR_001495548.1|	FCGR2A	gi|982916071|ref|XR_001495548.1|	PREDICTED: Bos taurus Fc fragment of IgG receptor IIa (FCGR2A), transcript variant X8, misc_RNA	2029	Cluster0001
FCGR2B:gi|31341726|ref|NM_174539.2|	FCGR2B	gi|31341726|ref|NM_174539.2|	Bos taurus Fc fragment of IgG, low affinity IIb, receptor (CD32) (FCGR2B), mRNA	2006	Cluster0001
FCGR2B:gi|982915940|ref|XM_005203446.3|	FCGR2B	gi|982915940|ref|XM_005203446.3|	PREDICTED: Bos taurus Fc fragment of IgG receptor IIb (FCGR2B), transcript variant X1, mRNA	1767	Cluster0001
FCGR3A:gi|116686101|ref|NM_001077402.1|	FCGR3A	gi|116686101|ref|NM_001077402.1|	Bos taurus Fc fragment of IgG, low affinity IIIa, receptor (CD16a) (FCGR3A), transcript variant 1, mRNA	2252	Cluster0001
FCGR3A:gi|982915937|ref|XM_005203444.3|	FCGR3A	gi|982915937|ref|XM_005203444.3|	PREDICTED: Bos taurus Fc fragment of IgG, low affinity IIIa, receptor (CD16a) (FCGR3A), transcript variant X1, mRNA	2248	Cluster0001
FCMR:gi|982947544|ref|XM_002693895.5|	FCMR	gi|982947544|ref|XM_002693895.5|	PREDICTED: Bos taurus Fc fragment of IgM receptor (FCMR), transcript variant X3, mRNA	1800	Cluster0001
FCN1:gi|58330903|ref|NM_001010996.1|	FCN1	gi|58330903|ref|NM_001010996.1|	Bos taurus ficolin (collagen/fibrinogen domain containing) 1 (FCN1), mRNA	2249	Cluster0001
FCN1:gi|982940244|ref|XM_015473729.1|	FCN1	gi|982940244|ref|XM_015473729.1|	PREDICTED: Bos taurus ficolin 1 (FCN1), transcript variant X2, mRNA	2248	Cluster0001
FCRL4:gi|982916199|ref|XM_002685957.5|	FCRL4	gi|982916199|ref|XM_002685957.5|	PREDICTED: Bos taurus Fc receptor like 4 (FCRL4), transcript variant X1, mRNA	2201	Cluster0001
FCRL4:gi|982916200|ref|XM_015461839.1|	FCRL4	gi|982916200|ref|XM_015461839.1|	PREDICTED: Bos taurus Fc receptor like 4 (FCRL4), transcript variant X2, mRNA	2249	Cluster0001
FCRL5:gi|982916190|ref|XM_010802842.2|	FCRL5	gi|982916190|ref|XM_010802842.2|	PREDICTED: Bos taurus Fc receptor like 5 (FCRL5), mRNA	2252	Cluster0001
FCRLA:gi|741919233|ref|XM_005203558.2|	FCRLA	gi|741919233|ref|XM_005203558.2|	PREDICTED: Bos taurus Fc receptor like A (FCRLA), transcript variant X1, mRNA	2248	Cluster0001
FCRLA:gi|982916097|ref|XM_005203560.3|	FCRLA	gi|982916097|ref|XM_005203560.3|	PREDICTED: Bos taurus Fc receptor like A (FCRLA), transcript variant X3, mRNA	2253	Cluster0001
FER1L6:gi|982944588|ref|XM_002692627.4|	FER1L6	gi|982944588|ref|XM_002692627.4|	PREDICTED: Bos taurus fer-1 like family member 6 (FER1L6), transcript variant X1, mRNA	2058	Cluster0001
FFAR2:gi|982952653|ref|XM_005218963.3|	FFAR2	gi|982952653|ref|XM_005218963.3|	PREDICTED: Bos taurus free fatty acid receptor 2 (FFAR2), transcript variant X1, mRNA	2208	Cluster0001
FGD2:gi|982963224|ref|XM_005223323.3|	FGD2	gi|982963224|ref|XM_005223323.3|	PREDICTED: Bos taurus FYVE, RhoGEF and PH domain containing 2 (FGD2), transcript variant X1, mRNA	2049	Cluster0001
FGF10:gi|329744554|ref|NM_001206326.1|	FGF10	gi|329744554|ref|NM_001206326.1|	Bos taurus fibroblast growth factor 10 (FGF10), mRNA	632	Cluster0001
FGF23:gi|982927071|ref|XM_002687880.3|	FGF23	gi|982927071|ref|XM_002687880.3|	PREDICTED: Bos taurus fibroblast growth factor 23 (FGF23), mRNA	2201	Cluster0001
FGFR2:gi|741976680|ref|XM_010820099.1|	FGFR2	gi|741976680|ref|XM_010820099.1|	PREDICTED: Bos taurus fibroblast growth factor receptor 2 (FGFR2), transcript variant X12, mRNA	761	Cluster0001
FGFR2:gi|982968656|ref|XM_010820088.2|	FGFR2	gi|982968656|ref|XM_010820088.2|	PREDICTED: Bos taurus fibroblast growth factor receptor 2 (FGFR2), transcript variant X2, mRNA	2248	Cluster0001
FGL2:gi|114053332|ref|NM_001046097.1|	FGL2	gi|114053332|ref|NM_001046097.1|	Bos taurus fibrinogen-like 2 (FGL2), mRNA	1885	Cluster0001
FGR:gi|149642680|ref|NM_001098991.1|	FGR	gi|149642680|ref|NM_001098991.1|	Bos taurus FGR proto-oncogene, Src family tyrosine kinase (FGR), mRNA	2220	Cluster0001
FGR:gi|982915513|ref|XM_005203152.3|	FGR	gi|982915513|ref|XM_005203152.3|	PREDICTED: Bos taurus FGR proto-oncogene, Src family tyrosine kinase (FGR), transcript variant X1, mRNA	2248	Cluster0001
FGR:gi|982915514|ref|XM_005203150.3|	FGR	gi|982915514|ref|XM_005203150.3|	PREDICTED: Bos taurus FGR proto-oncogene, Src family tyrosine kinase (FGR), transcript variant X2, mRNA	2251	Cluster0001
FGR:gi|982915518|ref|XM_015460297.1|	FGR	gi|982915518|ref|XM_015460297.1|	PREDICTED: Bos taurus FGR proto-oncogene, Src family tyrosine kinase (FGR), transcript variant X6, mRNA	2248	Cluster0001
FHL5:gi|982935075|ref|XM_010808492.2|	FHL5	gi|982935075|ref|XM_010808492.2|	PREDICTED: Bos taurus four and a half LIM domains 5 (FHL5), transcript variant X1, mRNA	2252	Cluster0001
FILIP1:gi|982934728|ref|XM_005210667.3|	FILIP1	gi|982934728|ref|XM_005210667.3|	PREDICTED: Bos taurus filamin A interacting protein 1 (FILIP1), transcript variant X4, mRNA	2292	Cluster0001
FILIP1L:gi|982909757|ref|XM_003585631.4|	FILIP1L	gi|982909757|ref|XM_003585631.4|	PREDICTED: Bos taurus filamin A interacting protein 1-like (FILIP1L), transcript variant X2, mRNA	2049	Cluster0001
FLI1:gi|114052738|ref|NM_001046298.1|	FLI1	gi|114052738|ref|NM_001046298.1|	Bos taurus Fli-1 proto-oncogene, ETS transcription factor (FLI1), mRNA	2286	Cluster0001
FLT1:gi|328751677|ref|NM_001191132.2|	FLT1	gi|328751677|ref|NM_001191132.2|	Bos taurus fms-related tyrosine kinase 1 (FLT1), mRNA	2268	Cluster0001
FLT1:gi|982940367|ref|XM_015473753.1|	FLT1	gi|982940367|ref|XM_015473753.1|	PREDICTED: Bos taurus fms related tyrosine kinase 1 (FLT1), transcript variant X1, mRNA	2201	Cluster0001
FLT4:gi|741879660|ref|XM_010798109.1|	FLT4	gi|741879660|ref|XM_010798109.1|	PREDICTED: Bos taurus fms related tyrosine kinase 4 (FLT4), transcript variant X2, mRNA	2250	Cluster0001
FMNL1:gi|982958241|ref|XM_010816418.2|	FMNL1	gi|982958241|ref|XM_010816418.2|	PREDICTED: Bos taurus formin like 1 (FMNL1), transcript variant X1, mRNA	2243	Cluster0001
FMNL1:gi|982958242|ref|XM_015458909.1|	FMNL1	gi|982958242|ref|XM_015458909.1|	PREDICTED: Bos taurus formin like 1 (FMNL1), transcript variant X2, mRNA	2264	Cluster0001
FMNL3:gi|300795924|ref|NM_001191506.1|	FMNL3	gi|300795924|ref|NM_001191506.1|	Bos taurus formin-like 3 (FMNL3), mRNA	2258	Cluster0001
FMOD:gi|31342936|ref|NM_174058.2|	FMOD	gi|31342936|ref|NM_174058.2|	Bos taurus fibromodulin (FMOD), mRNA	2288	Cluster0001
FN1:gi|255003701|ref|NM_001163778.1|	FN1	gi|255003701|ref|NM_001163778.1|	Bos taurus fibronectin 1 (FN1), mRNA	2282	Cluster0001
FN1:gi|982914580|ref|XM_005202776.3|	FN1	gi|982914580|ref|XM_005202776.3|	PREDICTED: Bos taurus fibronectin 1 (FN1), transcript variant X3, mRNA	2293	Cluster0001
FN1:gi|982914590|ref|XM_005202784.3|	FN1	gi|982914590|ref|XM_005202784.3|	PREDICTED: Bos taurus fibronectin 1 (FN1), transcript variant X8, mRNA	2297	Cluster0001
FNBP1:gi|332000020|ref|NM_001206712.1|	FNBP1	gi|332000020|ref|NM_001206712.1|	Bos taurus formin binding protein 1 (FNBP1), mRNA	2292	Cluster0001
FOLR2:gi|982946324|ref|XM_005216169.3|	FOLR2	gi|982946324|ref|XM_005216169.3|	PREDICTED: Bos taurus folate receptor 2 (fetal) (FOLR2), transcript variant X1, mRNA	2253	Cluster0001
FOS:gi|110347584|ref|NM_182786.2|	FOS	gi|110347584|ref|NM_182786.2|	Bos taurus FBJ murine osteosarcoma viral oncogene homolog (FOS), mRNA	2321	Cluster0001
FOSB:gi|156121140|ref|NM_001102248.1|	FOSB	gi|156121140|ref|NM_001102248.1|	Bos taurus FBJ murine osteosarcoma viral oncogene homolog B (FOSB), mRNA	2309	Cluster0001
FOXF2:gi|982964935|ref|XM_003587751.4|	FOXF2	gi|982964935|ref|XM_003587751.4|	PREDICTED: Bos taurus forkhead box F2 (FOXF2), transcript variant X1, mRNA	1807	Cluster0001
FOXJ3:gi|741922252|ref|XM_005204917.2|	FOXJ3	gi|741922252|ref|XM_005204917.2|	PREDICTED: Bos taurus forkhead box J3 (FOXJ3), transcript variant X2, mRNA	1257	Cluster0001
FOXJ3:gi|982979643|ref|XM_015462819.1|	FOXJ3	gi|982979643|ref|XM_015462819.1|	PREDICTED: Bos taurus forkhead box J3 (FOXJ3), transcript variant X2, mRNA	1433	Cluster0001
FOXS1:gi|153792106|ref|NM_001099716.1|	FOXS1	gi|153792106|ref|NM_001099716.1|	Bos taurus forkhead box S1 (FOXS1), mRNA	2268	Cluster0001
FRAT1:gi|982968271|ref|XM_002698415.4|	FRAT1	gi|982968271|ref|XM_002698415.4|	PREDICTED: Bos taurus frequently rearranged in advanced T-cell lymphomas 1 (FRAT1), mRNA	1939	Cluster0001
FRAT2:gi|982968272|ref|XM_005225655.3|	FRAT2	gi|982968272|ref|XM_005225655.3|	PREDICTED: Bos taurus frequently rearranged in advanced T-cell lymphomas 2 (FRAT2), mRNA	585	Cluster0001
FRMD3:gi|114052345|ref|NM_001046348.1|	FRMD3	gi|114052345|ref|NM_001046348.1|	Bos taurus FERM domain containing 3 (FRMD3), mRNA	2143	Cluster0001
FRMD4A:gi|982942221|ref|XM_005214177.3|	FRMD4A	gi|982942221|ref|XM_005214177.3|	PREDICTED: Bos taurus FERM domain containing 4A (FRMD4A), transcript variant X2, mRNA	2317	Cluster0001
FRMD4A:gi|982942225|ref|XM_005214183.3|	FRMD4A	gi|982942225|ref|XM_005214183.3|	PREDICTED: Bos taurus FERM domain containing 4A (FRMD4A), transcript variant X5, mRNA	2011	Cluster0001
FRY:gi|329663627|ref|NM_001205616.1|	FRY	gi|329663627|ref|NM_001205616.1|	Bos taurus furry homolog (Drosophila) (FRY), mRNA	2318	Cluster0001
FSIP1:gi|982936771|ref|XM_010809205.2|	FSIP1	gi|982936771|ref|XM_010809205.2|	PREDICTED: Bos taurus fibrous sheath interacting protein 1 (FSIP1), transcript variant X1, mRNA	1739	Cluster0001
FSTL1:gi|93205066|ref|NM_001017950.2|	FSTL1	gi|93205066|ref|NM_001017950.2|	Bos taurus follistatin-like 1 (FSTL1), mRNA	2266	Cluster0001
FXYD1:gi|115497295|ref|NM_001076410.1|	FXYD1	gi|115497295|ref|NM_001076410.1|	Bos taurus FXYD domain containing ion transport regulator 1 (FXYD1), mRNA	2253	Cluster0001
FXYD3:gi|118601883|ref|NM_001079646.1|	FXYD3	gi|118601883|ref|NM_001079646.1|	Bos taurus FXYD domain containing ion transport regulator 3 (FXYD3), mRNA	2157	Cluster0001
FXYD5:gi|300796834|ref|NM_001192063.1|	FXYD5	gi|300796834|ref|NM_001192063.1|	Bos taurus FXYD domain containing ion transport regulator 5 (FXYD5), mRNA	1132	Cluster0001
FXYD6:gi|528976874|ref|XM_005215822.1|	FXYD6	gi|528976874|ref|XM_005215822.1|	PREDICTED: Bos taurus FXYD domain containing ion transport regulator 6 (FXYD6), transcript variant X2, mRNA	2241	Cluster0001
FYB:gi|157427953|ref|NM_001105414.1|	FYB	gi|157427953|ref|NM_001105414.1|	Bos taurus FYN binding protein (FYB), mRNA	2248	Cluster0001
FYB:gi|982959536|ref|XM_015459094.1|	FYB	gi|982959536|ref|XM_015459094.1|	PREDICTED: Bos taurus FYN binding protein (FYB), transcript variant X2, mRNA	2232	Cluster0001
FYB:gi|982959538|ref|XM_005221610.3|	FYB	gi|982959538|ref|XM_005221610.3|	PREDICTED: Bos taurus FYN binding protein (FYB), transcript variant X3, mRNA	2178	Cluster0001
FYN:gi|982934944|ref|XM_005210791.2|	FYN	gi|982934944|ref|XM_005210791.2|	PREDICTED: Bos taurus FYN proto-oncogene, Src family tyrosine kinase (FYN), transcript variant X4, mRNA	1835	Cluster0001
FZD1:gi|155371826|ref|NM_001101048.1|	FZD1	gi|155371826|ref|NM_001101048.1|	Bos taurus frizzled class receptor 1 (FZD1), mRNA	1940	Cluster0001
GAB3:gi|982972999|ref|XM_005227646.3|	GAB3	gi|982972999|ref|XM_005227646.3|	PREDICTED: Bos taurus GRB2 associated binding protein 3 (GAB3), transcript variant X1, mRNA	2234	Cluster0001
GAPT:gi|402744534|ref|NM_001099397.2|	GAPT	gi|402744534|ref|NM_001099397.2|	Bos taurus GRB2-binding adaptor protein, transmembrane (GAPT), mRNA	2273	Cluster0001
GAS7:gi|982957301|ref|XM_005220392.3|	GAS7	gi|982957301|ref|XM_005220392.3|	PREDICTED: Bos taurus growth arrest specific 7 (GAS7), transcript variant X2, mRNA	2107	Cluster0001
GAS7:gi|982957303|ref|XM_005220394.3|	GAS7	gi|982957303|ref|XM_005220394.3|	PREDICTED: Bos taurus growth arrest specific 7 (GAS7), transcript variant X4, mRNA	799	Cluster0001
GBP2:gi|982919363|ref|XM_010803354.2|	GBP2	gi|982919363|ref|XM_010803354.2|	PREDICTED: Bos taurus guanylate binding protein 2, interferon-inducible (GBP2), transcript variant X4, mRNA	2238	Cluster0001
GBP2:gi|982919366|ref|XM_010803358.2|	GBP2	gi|982919366|ref|XM_010803358.2|	PREDICTED: Bos taurus guanylate binding protein 2, interferon-inducible (GBP2), transcript variant X7, mRNA	2311	Cluster0001
GBP4:gi|982919130|ref|XM_005204307.3|	GBP4	gi|982919130|ref|XM_005204307.3|	PREDICTED: Bos taurus guanylate binding protein 4 (GBP4), transcript variant X1, mRNA	1680	Cluster0001
GBP5:gi|115496207|ref|NM_001075746.1|	GBP5	gi|115496207|ref|NM_001075746.1|	Bos taurus guanylate binding protein 5 (GBP5), mRNA	2226	Cluster0001
GBP5:gi|982918884|ref|XM_015464391.1|	GBP5	gi|982918884|ref|XM_015464391.1|	PREDICTED: Bos taurus guanylate binding protein 5 (GBP5), transcript variant X1, mRNA	2159	Cluster0001
GBP5:gi|982918887|ref|XR_233988.3|	GBP5	gi|982918887|ref|XR_233988.3|	PREDICTED: Bos taurus guanylate binding protein 5 (GBP5), transcript variant X2, misc_RNA	2272	Cluster0001
GBP5:gi|982918935|ref|XM_005204289.3|	GBP5	gi|982918935|ref|XM_005204289.3|	PREDICTED: Bos taurus guanylate binding protein 5 (GBP5), transcript variant X3, mRNA	2266	Cluster0001
GBP5:gi|982918936|ref|XM_010803302.2|	GBP5	gi|982918936|ref|XM_010803302.2|	PREDICTED: Bos taurus guanylate binding protein 5 (GBP5), transcript variant X4, mRNA	2296	Cluster0001
GCSAM:gi|300794817|ref|NM_001191208.1|	GCSAM	gi|300794817|ref|NM_001191208.1|	Bos taurus germinal center-associated, signaling and motility (GCSAM), mRNA	2278	Cluster0001
GDA:gi|300797773|ref|NM_001192620.1|	GDA	gi|300797773|ref|NM_001192620.1|	Bos taurus guanine deaminase (GDA), mRNA	2261	Cluster0001
GDPD3:gi|164448577|ref|NM_001076990.2|	GDPD3	gi|164448577|ref|NM_001076990.2|	Bos taurus glycerophosphodiester phosphodiesterase domain containing 3 (GDPD3), mRNA	2235	Cluster0001
GFRA1:gi|982968456|ref|XM_005225748.3|	GFRA1	gi|982968456|ref|XM_005225748.3|	PREDICTED: Bos taurus GDNF family receptor alpha 1 (GFRA1), transcript variant X3, mRNA	2231	Cluster0001
GFRA2:gi|113205971|ref|NM_001015595.2|	GFRA2	gi|113205971|ref|NM_001015595.2|	Bos taurus GDNF family receptor alpha 2 (GFRA2), mRNA	2094	Cluster0001
GFRA2:gi|982933856|ref|XM_015472580.1|	GFRA2	gi|982933856|ref|XM_015472580.1|	PREDICTED: Bos taurus GDNF family receptor alpha 2 (GFRA2), transcript variant X1, mRNA	2036	Cluster0001
GGTA1:gi|982939282|ref|XM_005212923.3|	GGTA1	gi|982939282|ref|XM_005212923.3|	PREDICTED: Bos taurus alpha-galactosyltransferase 1 (glycoprotein) (GGTA1), transcript variant X9, mRNA	1680	Cluster0001
GHR:gi|41386724|ref|NM_176608.1|	GHR	gi|41386724|ref|NM_176608.1|	Bos taurus growth hormone receptor (GHR), mRNA	2243	Cluster0001
GIMAP4:gi|402745937|ref|NM_001046060.2|	GIMAP4	gi|402745937|ref|NM_001046060.2|	Bos taurus GTPase, IMAP family member 4 (GIMAP4), mRNA	2248	Cluster0001
GIMAP6:gi|741925033|ref|XM_005205944.2|	GIMAP6	gi|741925033|ref|XM_005205944.2|	PREDICTED: Bos taurus GTPase, IMAP family member 6 (GIMAP6), mRNA	953	Cluster0001
GIMAP7:gi|122692534|ref|NM_001080257.1|	GIMAP7	gi|122692534|ref|NM_001080257.1|	Bos taurus GTPase, IMAP family member 7 (GIMAP7), mRNA	2240	Cluster0001
GIMAP7:gi|402692341|ref|NM_001105034.2|	GIMAP7	gi|402692341|ref|NM_001105034.2|	Bos taurus GTPase, IMAP family member 7 (GIMAP7), mRNA	2253	Cluster0001
GIMAP7:gi|741924733|ref|XM_010804575.1|	GIMAP7	gi|741924733|ref|XM_010804575.1|	PREDICTED: Bos taurus GTPase, IMAP family member 7 (GIMAP7), transcript variant X4, mRNA	2248	Cluster0001
GIMAP7:gi|77736486|ref|NM_001034771.1|	GIMAP7	gi|77736486|ref|NM_001034771.1|	Bos taurus GTPase, IMAP family member 7 (GIMAP7), mRNA	1751	Cluster0001
GIMAP7:gi|982922297|ref|XM_010804571.2|	GIMAP7	gi|982922297|ref|XM_010804571.2|	PREDICTED: Bos taurus GTPase, IMAP family member 7 (GIMAP7), transcript variant X1, mRNA	2248	Cluster0001
GIMAP7:gi|982922312|ref|XM_005205878.3|	GIMAP7	gi|982922312|ref|XM_005205878.3|	PREDICTED: Bos taurus GTPase, IMAP family member 7 (GIMAP7), transcript variant X1, mRNA	2252	Cluster0001
GJA4:gi|139948757|ref|NM_001083738.1|	GJA4	gi|139948757|ref|NM_001083738.1|	Bos taurus gap junction protein, alpha 4, 37kDa (GJA4), mRNA	2270	Cluster0001
GJA5:gi|982916766|ref|XM_005203993.3|	GJA5	gi|982916766|ref|XM_005203993.3|	PREDICTED: Bos taurus gap junction protein alpha 5 (GJA5), transcript variant X1, mRNA	2248	Cluster0001
GJB6:gi|62752043|ref|NM_001015546.1|	GJB6	gi|62752043|ref|NM_001015546.1|	Bos taurus gap junction protein, beta 6, 30kDa (GJB6), transcript variant 1, mRNA	1975	Cluster0001
GLIPR2:gi|402766061|ref|NM_001076112.2|	GLIPR2	gi|402766061|ref|NM_001076112.2|	Bos taurus GLI pathogenesis-related 2 (GLIPR2), mRNA	2162	Cluster0001
GLP2R:gi|982957399|ref|XM_005220435.3|	GLP2R	gi|982957399|ref|XM_005220435.3|	PREDICTED: Bos taurus glucagon-like peptide 2 receptor (GLP2R), transcript variant X1, mRNA	1921	Cluster0001
GLP2R:gi|982957400|ref|XM_002695844.4|	GLP2R	gi|982957400|ref|XM_002695844.4|	PREDICTED: Bos taurus glucagon-like peptide 2 receptor (GLP2R), transcript variant X2, mRNA	2309	Cluster0001
GMFG:gi|402746971|ref|NM_001024537.2|	GMFG	gi|402746971|ref|NM_001024537.2|	Bos taurus glia maturation factor, gamma (GMFG), mRNA	2289	Cluster0001
GNA15:gi|300794478|ref|NM_001192714.1|	GNA15	gi|300794478|ref|NM_001192714.1|	Bos taurus guanine nucleotide binding protein (G protein), alpha 15 (Gq class) (GNA15), mRNA	2222	Cluster0001
GNB4:gi|149642746|ref|NM_001099033.1|	GNB4	gi|149642746|ref|NM_001099033.1|	Bos taurus guanine nucleotide binding protein (G protein), beta polypeptide 4 (GNB4), mRNA	1319	Cluster0001
GNG11:gi|66792835|ref|NM_001024523.1|	GNG11	gi|66792835|ref|NM_001024523.1|	Bos taurus guanine nucleotide binding protein (G protein), gamma 11 (GNG11), mRNA	2202	Cluster0001
GNG2:gi|402744527|ref|NM_174072.4|	GNG2	gi|402744527|ref|NM_174072.4|	Bos taurus guanine nucleotide binding protein (G protein), gamma 2 (GNG2), mRNA	2284	Cluster0001
GNG2:gi|982936874|ref|XM_010809239.2|	GNG2	gi|982936874|ref|XM_010809239.2|	PREDICTED: Bos taurus guanine nucleotide binding protein (G protein), gamma 2 (GNG2), transcript variant X2, mRNA	2206	Cluster0001
GNG7:gi|164518991|ref|NM_001113314.1|	GNG7	gi|164518991|ref|NM_001113314.1|	Bos taurus guanine nucleotide binding protein (G protein), gamma 7 (GNG7), mRNA	2181	Cluster0001
GNGT2:gi|31342316|ref|NM_174328.2|	GNGT2	gi|31342316|ref|NM_174328.2|	Bos taurus guanine nucleotide binding protein (G protein), gamma transducing activity polypeptide 2 (GNGT2), mRNA	2099	Cluster0001
GNGT2:gi|982957502|ref|XM_005220481.3|	GNGT2	gi|982957502|ref|XM_005220481.3|	PREDICTED: Bos taurus guanine nucleotide binding protein (G protein), gamma transducing activity polypeptide 2 (GNGT2), transcript variant X2, mRNA	2254	Cluster0001
GPIHBP1:gi|982944304|ref|XM_005215283.3|	GPIHBP1	gi|982944304|ref|XM_005215283.3|	PREDICTED: Bos taurus glycosylphosphatidylinositol anchored high density lipoprotein binding protein 1 (GPIHBP1), transcript variant X1, mRNA	2212	Cluster0001
GPR114:gi|332078527|ref|NM_001206716.1|	GPR114	gi|332078527|ref|NM_001206716.1|	Bos taurus G protein-coupled receptor 114 (GPR114), mRNA	2237	Cluster0001
GPR116:gi|300794812|ref|NM_001193243.1|	GPR116	gi|300794812|ref|NM_001193243.1|	Bos taurus G protein-coupled receptor 116 (GPR116), mRNA	2315	Cluster0001
GPR132:gi|982961052|ref|XM_002696852.3|	GPR132	gi|982961052|ref|XM_002696852.3|	PREDICTED: Bos taurus G protein-coupled receptor 132 (GPR132), transcript variant X2, mRNA	2248	Cluster0001
GPR141:gi|982921557|ref|XM_002686784.4|	GPR141	gi|982921557|ref|XM_002686784.4|	PREDICTED: Bos taurus G protein-coupled receptor 141 (GPR141), mRNA	2298	Cluster0001
GPR141:gi|982921610|ref|XM_005205463.3|	GPR141	gi|982921610|ref|XM_005205463.3|	PREDICTED: Bos taurus G protein-coupled receptor 141 (GPR141), transcript variant X2, mRNA	2248	Cluster0001
GPR171:gi|116004220|ref|NM_001077002.1|	GPR171	gi|116004220|ref|NM_001077002.1|	Bos taurus G protein-coupled receptor 171 (GPR171), mRNA	2259	Cluster0001
GPR171:gi|982911649|ref|XM_005201827.3|	GPR171	gi|982911649|ref|XM_005201827.3|	PREDICTED: Bos taurus G protein-coupled receptor 171 (GPR171), transcript variant X1, mRNA	2240	Cluster0001
GPR18:gi|402746553|ref|NM_001034689.2|	GPR18	gi|402746553|ref|NM_001034689.2|	Bos taurus G protein-coupled receptor 18 (GPR18), mRNA	2098	Cluster0001
GPR183:gi|402691718|ref|NM_001046472.2|	GPR183	gi|402691718|ref|NM_001046472.2|	Bos taurus G protein-coupled receptor 183 (GPR183), mRNA	2223	Cluster0001
GPR183:gi|982941873|ref|XM_005213958.3|	GPR183	gi|982941873|ref|XM_005213958.3|	PREDICTED: Bos taurus G protein-coupled receptor 183 (GPR183), transcript variant X1, mRNA	2248	Cluster0001
GPR183:gi|982941874|ref|XM_005213959.3|	GPR183	gi|982941874|ref|XM_005213959.3|	PREDICTED: Bos taurus G protein-coupled receptor 183 (GPR183), transcript variant X2, mRNA	1908	Cluster0001
GPR31:gi|982935668|ref|XM_005211133.3|	GPR31	gi|982935668|ref|XM_005211133.3|	PREDICTED: Bos taurus G protein-coupled receptor 31 (GPR31), mRNA	2228	Cluster0001
GPR34:gi|982974400|ref|XM_005228302.3|	GPR34	gi|982974400|ref|XM_005228302.3|	PREDICTED: Bos taurus G protein-coupled receptor 34 (GPR34), transcript variant X1, mRNA	2184	Cluster0001
GPR34:gi|982974401|ref|XM_003588193.4|	GPR34	gi|982974401|ref|XM_003588193.4|	PREDICTED: Bos taurus G protein-coupled receptor 34 (GPR34), transcript variant X2, mRNA	1982	Cluster0001
GPR55:gi|982915223|ref|XM_015459886.1|	GPR55	gi|982915223|ref|XM_015459886.1|	PREDICTED: Bos taurus G protein-coupled receptor 55 (GPR55), transcript variant X1, mRNA	2248	Cluster0001
GPR63:gi|982935076|ref|XM_005210862.3|	GPR63	gi|982935076|ref|XM_005210862.3|	PREDICTED: Bos taurus G protein-coupled receptor 63 (GPR63), mRNA	2279	Cluster0001
GPR84:gi|84370178|ref|NM_001038568.1|	GPR84	gi|84370178|ref|NM_001038568.1|	Bos taurus G protein-coupled receptor 84 (GPR84), mRNA	2237	Cluster0001
GRAMD1A:gi|982952583|ref|XM_010814850.2|	GRAMD1A	gi|982952583|ref|XM_010814850.2|	PREDICTED: Bos taurus GRAM domain containing 1A (GRAMD1A), transcript variant X4, mRNA	1794	Cluster0001
GRAP:gi|156120992|ref|NM_001102173.1|	GRAP	gi|156120992|ref|NM_001102173.1|	Bos taurus GRB2-related adaptor protein (GRAP), mRNA	2287	Cluster0001
GRAP:gi|982957288|ref|XM_010816037.2|	GRAP	gi|982957288|ref|XM_010816037.2|	PREDICTED: Bos taurus GRB2-related adaptor protein (GRAP), transcript variant X1, mRNA	2248	Cluster0001
GRAP2:gi|982927382|ref|XM_005207393.3|	GRAP2	gi|982927382|ref|XM_005207393.3|	PREDICTED: Bos taurus GRB2-related adaptor protein 2 (GRAP2), transcript variant X1, mRNA	2248	Cluster0001
GRK5:gi|31342305|ref|NM_174331.2|	GRK5	gi|31342305|ref|NM_174331.2|	Bos taurus G protein-coupled receptor kinase 5 (GRK5), mRNA	2298	Cluster0001
GRP:gi|155372196|ref|NM_001101239.1|	GRP	gi|155372196|ref|NM_001101239.1|	Bos taurus gastrin-releasing peptide (GRP), mRNA	2252	Cluster0001
GRPR:gi|300794983|ref|NM_001192739.1|	GRPR	gi|300794983|ref|NM_001192739.1|	Bos taurus gastrin-releasing peptide receptor (GRPR), mRNA	2194	Cluster0001
GSAP:gi|300796320|ref|NM_001193061.1|	GSAP	gi|300796320|ref|NM_001193061.1|	Bos taurus gamma-secretase activating protein (GSAP), mRNA	1855	Cluster0001
GSDMB:gi|346644767|ref|NM_001244217.1|	GSDMB	gi|346644767|ref|NM_001244217.1|	Bos taurus gasdermin B (GSDMB), mRNA	1907	Cluster0001
GSDMB:gi|982957804|ref|XM_015458832.1|	GSDMB	gi|982957804|ref|XM_015458832.1|	PREDICTED: Bos taurus gasdermin B (GSDMB), transcript variant X3, mRNA	989	Cluster0001
GUCY1A3:gi|31343525|ref|NM_175778.2|	GUCY1A3	gi|31343525|ref|NM_175778.2|	Bos taurus guanylate cyclase 1, soluble, alpha 3 (GUCY1A3), mRNA	2299	Cluster0001
GUCY1A3:gi|982949991|ref|XM_005217640.3|	GUCY1A3	gi|982949991|ref|XM_005217640.3|	PREDICTED: Bos taurus guanylate cyclase 1, soluble, alpha 3 (GUCY1A3), transcript variant X1, mRNA	2248	Cluster0001
GUCY1A3:gi|982949996|ref|XM_010813814.2|	GUCY1A3	gi|982949996|ref|XM_010813814.2|	PREDICTED: Bos taurus guanylate cyclase 1, soluble, alpha 3 (GUCY1A3), transcript variant X5, mRNA	2301	Cluster0001
GUCY1B3:gi|27807162|ref|NM_174641.1|	GUCY1B3	gi|27807162|ref|NM_174641.1|	Bos taurus guanylate cyclase 1, soluble, beta 3 (GUCY1B3), mRNA	2192	Cluster0001
GUCY1B3:gi|982950000|ref|XM_010813816.2|	GUCY1B3	gi|982950000|ref|XM_010813816.2|	PREDICTED: Bos taurus guanylate cyclase 1, soluble, beta 3 (GUCY1B3), transcript variant X1, mRNA	2138	Cluster0001
GZMA:gi|154707907|ref|NM_001099095.1|	GZMA	gi|154707907|ref|NM_001099095.1|	Bos taurus granzyme A (granzyme 1, cytotoxic T-lymphocyte-associated serine esterase 3) (GZMA), mRNA	2069	Cluster0001
gzmA:gi|47681477|ref|NM_001001142.1|	gzmA	gi|47681477|ref|NM_001001142.1|	Bos taurus granzyme A (gzmA), mRNA	2248	Cluster0001
GZMB:gi|31342395|ref|NM_174296.2|	GZMB	gi|31342395|ref|NM_174296.2|	Bos taurus granzyme B (granzyme 2, cytotoxic T-lymphocyte-associated serine esterase 1) (GZMB), mRNA	2246	Cluster0001
HAPLN1:gi|27805852|ref|NM_174288.1|	HAPLN1	gi|27805852|ref|NM_174288.1|	Bos taurus hyaluronan and proteoglycan link protein 1 (HAPLN1), mRNA	2247	Cluster0001
HAPLN1:gi|982932634|ref|XM_015472357.1|	HAPLN1	gi|982932634|ref|XM_015472357.1|	PREDICTED: Bos taurus hyaluronan and proteoglycan link protein 1 (HAPLN1), transcript variant X2, mRNA	2261	Cluster0001
HAPLN3:gi|402692747|ref|NM_001098981.2|	HAPLN3	gi|402692747|ref|NM_001098981.2|	Bos taurus hyaluronan and proteoglycan link protein 3 (HAPLN3), mRNA	2057	Cluster0001
HAS2:gi|31342885|ref|NM_174079.2|	HAS2	gi|31342885|ref|NM_174079.2|	Bos taurus hyaluronan synthase 2 (HAS2), mRNA	2301	Cluster0001
HAVCR1:gi|402744476|ref|NM_001046523.2|	HAVCR1	gi|402744476|ref|NM_001046523.2|	Bos taurus hepatitis A virus cellular receptor 1 (HAVCR1), mRNA	2270	Cluster0001
HAVCR1:gi|982932510|ref|XM_010800706.2|	HAVCR1	gi|982932510|ref|XM_010800706.2|	PREDICTED: Bos taurus hepatitis A virus cellular receptor 1 (HAVCR1), transcript variant X1, mRNA	2218	Cluster0001
HBG:gi|933123076|ref|NM_001014902.3|	HBG	gi|933123076|ref|NM_001014902.3|	Bos taurus hemoglobin, gamma (HBG), mRNA	2267	Cluster0001
HCK:gi|158937245|ref|NM_001110194.1|	HCK	gi|158937245|ref|NM_001110194.1|	Bos taurus HCK proto-oncogene, Src family tyrosine kinase (HCK), transcript variant 1, mRNA	2169	Cluster0001
HCLS1:gi|402743429|ref|NM_001035057.2|	HCLS1	gi|402743429|ref|NM_001035057.2|	Bos taurus hematopoietic cell-specific Lyn substrate 1 (HCLS1), mRNA	2250	Cluster0001
HCST:gi|402746454|ref|NM_001076977.2|	HCST	gi|402746454|ref|NM_001076977.2|	Bos taurus hematopoietic cell signal transducer (HCST), mRNA	2102	Cluster0001
HDGFRP3:gi|300798347|ref|NM_001191368.1|	HDGFRP3	gi|300798347|ref|NM_001191368.1|	Bos taurus hepatoma-derived growth factor, related protein 3 (HDGFRP3), mRNA	2196	Cluster0001
HERC5:gi|982928068|ref|XM_005207769.3|	HERC5	gi|982928068|ref|XM_005207769.3|	PREDICTED: Bos taurus HECT and RLD domain containing E3 ubiquitin protein ligase 5 (HERC5), transcript variant X1, mRNA	1954	Cluster0001
HEY1:gi|402692938|ref|NM_001001172.3|	HEY1	gi|402692938|ref|NM_001001172.3|	Bos taurus hes-related family bHLH transcription factor with YRPW motif 1 (HEY1), mRNA	2216	Cluster0001
HEYL:gi|164451497|ref|NM_001024565.2|	HEYL	gi|164451497|ref|NM_001024565.2|	Bos taurus hes-related family bHLH transcription factor with YRPW motif-like (HEYL), mRNA	2264	Cluster0001
HGF:gi|982921262|ref|XM_005205314.3|	HGF	gi|982921262|ref|XM_005205314.3|	PREDICTED: Bos taurus hepatocyte growth factor (hepapoietin A; scatter factor) (HGF), transcript variant X1, mRNA	2270	Cluster0001
HHIP:gi|402693333|ref|NM_001099114.2|	HHIP	gi|402693333|ref|NM_001099114.2|	Bos taurus hedgehog interacting protein (HHIP), mRNA	2252	Cluster0001
HIP1:gi|982967174|ref|XM_010819491.2|	HIP1	gi|982967174|ref|XM_010819491.2|	PREDICTED: Bos taurus huntingtin interacting protein 1 (HIP1), transcript variant X5, mRNA	1771	Cluster0001
HK3:gi|156120506|ref|NM_001101929.1|	HK3	gi|156120506|ref|NM_001101929.1|	Bos taurus hexokinase 3 (white cell) (HK3), mRNA	1805	Cluster0001
HK3:gi|982931351|ref|XM_005209135.3|	HK3	gi|982931351|ref|XM_005209135.3|	PREDICTED: Bos taurus hexokinase 3 (HK3), transcript variant X1, mRNA	2284	Cluster0001
HMCN1:gi|982949041|ref|XM_010813560.2|	HMCN1	gi|982949041|ref|XM_010813560.2|	PREDICTED: Bos taurus hemicentin 1 (HMCN1), transcript variant X1, mRNA	2236	Cluster0001
HNF4G:gi|45430042|ref|NM_205811.1|	HNF4G	gi|45430042|ref|NM_205811.1|	Bos taurus hepatocyte nuclear factor 4, gamma (HNF4G), mRNA	2109	Cluster0001
HNF4G:gi|528976020|ref|XM_005215509.1|	HNF4G	gi|528976020|ref|XM_005215509.1|	PREDICTED: Bos taurus hepatocyte nuclear factor 4 gamma (HNF4G), transcript variant X1, mRNA	2100	Cluster0001
HOXC4:gi|982924780|ref|XM_010804896.2|	HOXC4	gi|982924780|ref|XM_010804896.2|	PREDICTED: Bos taurus homeobox C4 (HOXC4), transcript variant X2, mRNA	2278	Cluster0001
HP:gi|402743675|ref|NM_001040470.2|	HP	gi|402743675|ref|NM_001040470.2|	Bos taurus haptoglobin (HP), mRNA	328	Cluster0001
HPSE2:gi|982968285|ref|XM_005225662.3|	HPSE2	gi|982968285|ref|XM_005225662.3|	PREDICTED: Bos taurus heparanase 2 (inactive) (HPSE2), transcript variant X1, mRNA	2312	Cluster0001
HS3ST3B1:gi|300797925|ref|NM_001193139.1|	HS3ST3B1	gi|300797925|ref|NM_001193139.1|	Bos taurus heparan sulfate (glucosamine) 3-O-sulfotransferase 3B1 (HS3ST3B1), mRNA	2184	Cluster0001
HSPA12A:gi|982968583|ref|XM_005225768.3|	HSPA12A	gi|982968583|ref|XM_005225768.3|	PREDICTED: Bos taurus heat shock protein family A (Hsp70) member 12A (HSPA12A), transcript variant X1, mRNA	941	Cluster0001
HTR4:gi|982932270|ref|XM_015472289.1|	HTR4	gi|982932270|ref|XM_015472289.1|	PREDICTED: Bos taurus 5-hydroxytryptamine (serotonin) receptor 4, G protein-coupled (HTR4), transcript variant X2, mRNA	2293	Cluster0001
HTRA3:gi|982929147|ref|XM_010806428.2|	HTRA3	gi|982929147|ref|XM_010806428.2|	PREDICTED: Bos taurus HtrA serine peptidase 3 (HTRA3), partial mRNA	2190	Cluster0001
ICAM3:gi|41386692|ref|NM_174349.1|	ICAM3	gi|41386692|ref|NM_174349.1|	Bos taurus intercellular adhesion molecule 3 (ICAM3), mRNA	1516	Cluster0001
ICOS:gi|77735504|ref|NM_001034275.1|	ICOS	gi|77735504|ref|NM_001034275.1|	Bos taurus inducible T-cell co-stimulator (ICOS), mRNA	2253	Cluster0001
IDO1:gi|402744521|ref|NM_001101866.2|	IDO1	gi|402744521|ref|NM_001101866.2|	Bos taurus indoleamine 2,3-dioxygenase 1 (IDO1), mRNA	2248	Cluster0001
IFI16:gi|982916152|ref|XM_002685877.3|	IFI16	gi|982916152|ref|XM_002685877.3|	PREDICTED: Bos taurus interferon, gamma-inducible protein 16 (IFI16), transcript variant X1, mRNA	2266	Cluster0001
IFI27:gi|402744848|ref|NM_001038050.2|	IFI27	gi|402744848|ref|NM_001038050.2|	Bos taurus putative ISG12(a) protein (IFI27), mRNA	2257	Cluster0001
IFI35:gi|982957812|ref|XM_005220710.3|	IFI35	gi|982957812|ref|XM_005220710.3|	PREDICTED: Bos taurus interferon induced protein 35 (IFI35), transcript variant X1, mRNA	509	Cluster0001
IFI44:gi|982919500|ref|XM_005204427.3|	IFI44	gi|982919500|ref|XM_005204427.3|	PREDICTED: Bos taurus interferon induced protein 44 (IFI44), transcript variant X1, mRNA	2285	Cluster0001
IFI44:gi|982919501|ref|XM_002686295.5|	IFI44	gi|982919501|ref|XM_002686295.5|	PREDICTED: Bos taurus interferon induced protein 44 (IFI44), transcript variant X2, mRNA	2251	Cluster0001
IFI44L:gi|982919502|ref|XM_003585891.4|	IFI44L	gi|982919502|ref|XM_003585891.4|	PREDICTED: Bos taurus interferon induced protein 44 like (IFI44L), mRNA	2294	Cluster0001
IFI47:gi|402766780|ref|NM_001034545.2|	IFI47	gi|402766780|ref|NM_001034545.2|	Bos taurus interferon gamma inducible protein 47 (IFI47), mRNA	2252	Cluster0001
IFI47:gi|982931553|ref|XM_015472164.1|	IFI47	gi|982931553|ref|XM_015472164.1|	PREDICTED: Bos taurus interferon gamma inducible protein 47 (IFI47), transcript variant X1, mRNA	2246	Cluster0001
IFI6:gi|115496899|ref|NM_001075588.1|	IFI6	gi|115496899|ref|NM_001075588.1|	Bos taurus interferon, alpha-inducible protein 6 (IFI6), mRNA	2313	Cluster0001
IFI6:gi|982915472|ref|XM_010802541.2|	IFI6	gi|982915472|ref|XM_010802541.2|	PREDICTED: Bos taurus interferon, alpha-inducible protein 6 (IFI6), transcript variant X1, mRNA	1953	Cluster0001
IFI6:gi|982915473|ref|XM_005203121.3|	IFI6	gi|982915473|ref|XM_005203121.3|	PREDICTED: Bos taurus interferon, alpha-inducible protein 6 (IFI6), transcript variant X2, mRNA	2121	Cluster0001
IFIH1:gi|741916638|ref|XM_010802053.1|	IFIH1	gi|741916638|ref|XM_010802053.1|	PREDICTED: Bos taurus interferon induced, with helicase C domain 1 (IFIH1), mRNA	2222	Cluster0001
IFIT3:gi|115495364|ref|NM_001075414.1|	IFIT3	gi|115495364|ref|NM_001075414.1|	Bos taurus interferon-induced protein with tetratricopeptide repeats 3 (IFIT3), mRNA	1976	Cluster0001
IFITM1:gi|118151349|ref|NM_001078142.1|	IFITM1	gi|118151349|ref|NM_001078142.1|	Bos taurus interferon induced transmembrane protein 1 (9-27) (IFITM1), transcript variant 1, mRNA	2208	Cluster0001
IFNG:gi|31982948|ref|NM_174086.1|	IFNG	gi|31982948|ref|NM_174086.1|	Bos taurus interferon, gamma (IFNG), mRNA	2248	Cluster0001
IGF1:gi|118150781|ref|NM_001077828.1|	IGF1	gi|118150781|ref|NM_001077828.1|	Bos taurus insulin-like growth factor 1 (somatomedin C) (IGF1), mRNA	2248	Cluster0001
IGF1:gi|982925537|ref|XM_005206500.3|	IGF1	gi|982925537|ref|XM_005206500.3|	PREDICTED: Bos taurus insulin like growth factor 1 (IGF1), transcript variant X8, mRNA	2109	Cluster0001
IGF2:gi|529013070|ref|XM_005227276.1|	IGF2	gi|529013070|ref|XM_005227276.1|	PREDICTED: Bos taurus insulin like growth factor 2 (IGF2), transcript variant X7, mRNA	2299	Cluster0001
IGF2:gi|982972221|ref|XM_005227274.3|	IGF2	gi|982972221|ref|XM_005227274.3|	PREDICTED: Bos taurus insulin like growth factor 2 (IGF2), transcript variant X4, mRNA	2262	Cluster0001
IGF2:gi|982972223|ref|XM_015461332.1|	IGF2	gi|982972223|ref|XM_015461332.1|	PREDICTED: Bos taurus insulin like growth factor 2 (IGF2), transcript variant X8, mRNA	2177	Cluster0001
IGFBP3:gi|27807006|ref|NM_174556.1|	IGFBP3	gi|27807006|ref|NM_174556.1|	Bos taurus insulin-like growth factor binding protein 3 (IGFBP3), mRNA	2277	Cluster0001
IGFBP4:gi|402691767|ref|NM_174557.4|	IGFBP4	gi|402691767|ref|NM_174557.4|	Bos taurus insulin-like growth factor binding protein 4 (IGFBP4), mRNA	2146	Cluster0001
IGFBP6:gi|402691931|ref|NM_001040495.2|	IGFBP6	gi|402691931|ref|NM_001040495.2|	Bos taurus insulin-like growth factor binding protein 6 (IGFBP6), mRNA	2041	Cluster0001
IGFBP7:gi|402745809|ref|NM_001102300.2|	IGFBP7	gi|402745809|ref|NM_001102300.2|	Bos taurus insulin-like growth factor binding protein 7 (IGFBP7), mRNA	2283	Cluster0001
IGJ:gi|402693354|ref|NM_175773.3|	IGJ	gi|402693354|ref|NM_175773.3|	Bos taurus immunoglobulin J polypeptide, linker protein for immunoglobulin alpha and mu polypeptides (IGJ), mRNA	2253	Cluster0001
IGLL1:gi|982951044|ref|XM_010814199.2|	IGLL1	gi|982951044|ref|XM_010814199.2|	PREDICTED: Bos taurus immunoglobulin lambda-like polypeptide 1 (IGLL1), transcript variant X1, mRNA	2248	Cluster0001
IGLL1:gi|982998660|ref|XM_015467210.1|	IGLL1	gi|982998660|ref|XM_015467210.1|	PREDICTED: Bos taurus immunoglobulin lambda-like polypeptide 1 (IGLL1), transcript variant X2, mRNA	2221	Cluster0001
IGSF5:gi|332164737|ref|NM_001206779.1|	IGSF5	gi|332164737|ref|NM_001206779.1|	Bos taurus immunoglobulin superfamily, member 5 (IGSF5), transcript variant 2, mRNA	2059	Cluster0001
IKZF1:gi|741922803|ref|XM_005205103.2|	IKZF1	gi|741922803|ref|XM_005205103.2|	PREDICTED: Bos taurus IKAROS family zinc finger 1 (IKZF1), transcript variant X6, mRNA	2248	Cluster0001
IKZF1:gi|982920783|ref|XM_005205105.3|	IKZF1	gi|982920783|ref|XM_005205105.3|	PREDICTED: Bos taurus IKAROS family zinc finger 1 (IKZF1), transcript variant X9, mRNA	2252	Cluster0001
IKZF1:gi|982920786|ref|XM_005205108.3|	IKZF1	gi|982920786|ref|XM_005205108.3|	PREDICTED: Bos taurus IKAROS family zinc finger 1 (IKZF1), transcript variant X12, mRNA	2258	Cluster0001
IKZF3:gi|402692521|ref|NM_001081613.2|	IKZF3	gi|402692521|ref|NM_001081613.2|	Bos taurus IKAROS family zinc finger 3 (Aiolos) (IKZF3), mRNA	2258	Cluster0001
IL10:gi|41386771|ref|NM_174088.1|	IL10	gi|41386771|ref|NM_174088.1|	Bos taurus interleukin 10 (IL10), mRNA	2270	Cluster0001
IL10RA:gi|982945530|ref|XM_005215831.3|	IL10RA	gi|982945530|ref|XM_005215831.3|	PREDICTED: Bos taurus interleukin 10 receptor subunit alpha (IL10RA), transcript variant X1, mRNA	2283	Cluster0001
IL12RB1:gi|982929736|ref|XM_002688570.4|	IL12RB1	gi|982929736|ref|XM_002688570.4|	PREDICTED: Bos taurus interleukin 12 receptor subunit beta 1 (IL12RB1), transcript variant X1, mRNA	2228	Cluster0001
IL15:gi|41386773|ref|NM_174090.1|	IL15	gi|41386773|ref|NM_174090.1|	Bos taurus interleukin 15 (IL15), mRNA	2198	Cluster0001
IL15:gi|982949739|ref|XM_015475375.1|	IL15	gi|982949739|ref|XM_015475375.1|	PREDICTED: Bos taurus interleukin 15 (IL15), transcript variant X4, mRNA	2064	Cluster0001
IL16:gi|115497435|ref|NM_001075253.1|	IL16	gi|115497435|ref|NM_001075253.1|	Bos taurus interleukin 16 (IL16), mRNA	2261	Cluster0001
IL17A:gi|402691743|ref|NM_001008412.2|	IL17A	gi|402691743|ref|NM_001008412.2|	Bos taurus interleukin 17A (IL17A), mRNA	2232	Cluster0001
IL17F:gi|300797225|ref|NM_001192082.1|	IL17F	gi|300797225|ref|NM_001192082.1|	Bos taurus interleukin 17F (IL17F), mRNA	2240	Cluster0001
IL18:gi|31342868|ref|NM_174091.2|	IL18	gi|31342868|ref|NM_174091.2|	Bos taurus interleukin 18 (IL18), mRNA	1928	Cluster0001
IL18:gi|982945441|ref|XM_005215801.3|	IL18	gi|982945441|ref|XM_005215801.3|	PREDICTED: Bos taurus interleukin 18 (IL18), transcript variant X1, mRNA	2159	Cluster0001
IL18R1:gi|982938401|ref|XM_005212458.3|	IL18R1	gi|982938401|ref|XM_005212458.3|	PREDICTED: Bos taurus interleukin 18 receptor 1 (IL18R1), transcript variant X1, mRNA	2222	Cluster0001
IL1A:gi|27806576|ref|NM_174092.1|	IL1A	gi|27806576|ref|NM_174092.1|	Bos taurus interleukin 1, alpha (IL1A), mRNA	2284	Cluster0001
IL1B:gi|27806570|ref|NM_174093.1|	IL1B	gi|27806570|ref|NM_174093.1|	Bos taurus interleukin 1, beta (IL1B), mRNA	2263	Cluster0001
IL1R1:gi|332078460|ref|NM_001206735.1|	IL1R1	gi|332078460|ref|NM_001206735.1|	Bos taurus interleukin 1 receptor, type I (IL1R1), mRNA	2302	Cluster0001
IL1RL1:gi|329665028|ref|NM_001206302.1|	IL1RL1	gi|329665028|ref|NM_001206302.1|	Bos taurus interleukin 1 receptor-like 1 (IL1RL1), mRNA	2113	Cluster0001
IL1RL1:gi|982938367|ref|XM_010809824.2|	IL1RL1	gi|982938367|ref|XM_010809824.2|	PREDICTED: Bos taurus interleukin 1 receptor like 1 (IL1RL1), transcript variant X2, mRNA	2295	Cluster0001
IL1RL1:gi|982938371|ref|XM_015473375.1|	IL1RL1	gi|982938371|ref|XM_015473375.1|	PREDICTED: Bos taurus interleukin 1 receptor like 1 (IL1RL1), transcript variant X5, mRNA	2308	Cluster0001
IL1RL1:gi|982938373|ref|XM_015473376.1|	IL1RL1	gi|982938373|ref|XM_015473376.1|	PREDICTED: Bos taurus interleukin 1 receptor like 1 (IL1RL1), transcript variant X6, mRNA	2258	Cluster0001
IL21:gi|38490534|ref|NM_198832.1|	IL21	gi|38490534|ref|NM_198832.1|	Bos taurus interleukin 21 (IL21), mRNA	2248	Cluster0001
IL21R:gi|300798724|ref|NM_001193179.1|	IL21R	gi|300798724|ref|NM_001193179.1|	Bos taurus interleukin 21 receptor (IL21R), mRNA	2269	Cluster0001
IL22:gi|148356271|ref|NM_001098379.1|	IL22	gi|148356271|ref|NM_001098379.1|	Bos taurus interleukin 22 (IL22), mRNA	2248	Cluster0001
IL26:gi|329664123|ref|NM_001205424.1|	IL26	gi|329664123|ref|NM_001205424.1|	Bos taurus interleukin 26 (IL26), mRNA	2243	Cluster0001
IL27:gi|257467622|ref|NM_001164653.1|	IL27	gi|257467622|ref|NM_001164653.1|	Bos taurus interleukin 27 (IL27), mRNA	2168	Cluster0001
IL2RA:gi|982942165|ref|XM_005214133.3|	IL2RA	gi|982942165|ref|XM_005214133.3|	PREDICTED: Bos taurus interleukin 2 receptor subunit alpha (IL2RA), transcript variant X1, mRNA	2251	Cluster0001
IL2RB:gi|982926509|ref|XM_015471200.1|	IL2RB	gi|982926509|ref|XM_015471200.1|	PREDICTED: Bos taurus interleukin 2 receptor subunit beta (IL2RB), mRNA	1860	Cluster0001
IL2RG:gi|27819627|ref|NM_174359.1|	IL2RG	gi|27819627|ref|NM_174359.1|	Bos taurus interleukin 2 receptor, gamma (IL2RG), mRNA	2254	Cluster0001
IL32:gi|982966492|ref|XM_002697939.4|	IL32	gi|982966492|ref|XM_002697939.4|	PREDICTED: Bos taurus interleukin 32 (IL32), transcript variant X2, mRNA	2249	Cluster0001
IL33:gi|115496971|ref|NM_001075297.1|	IL33	gi|115496971|ref|NM_001075297.1|	Bos taurus interleukin 33 (IL33), mRNA	2243	Cluster0001
IL33:gi|982933277|ref|XM_015472467.1|	IL33	gi|982933277|ref|XM_015472467.1|	PREDICTED: Bos taurus interleukin 33 (IL33), transcript variant X1, mRNA	2212	Cluster0001
IL4I1:gi|982954164|ref|XM_005219138.3|	IL4I1	gi|982954164|ref|XM_005219138.3|	PREDICTED: Bos taurus interleukin 4 induced 1 (IL4I1), transcript variant X2, mRNA	2165	Cluster0001
IL4I1:gi|982954166|ref|XM_015458235.1|	IL4I1	gi|982954166|ref|XM_015458235.1|	PREDICTED: Bos taurus interleukin 4 induced 1 (IL4I1), transcript variant X3, mRNA	1960	Cluster0001
IL5RA:gi|982961676|ref|XM_010817628.2|	IL5RA	gi|982961676|ref|XM_010817628.2|	PREDICTED: Bos taurus interleukin 5 receptor subunit alpha (IL5RA), transcript variant X2, mRNA	2253	Cluster0001
IL6:gi|31343255|ref|NM_173923.2|	IL6	gi|31343255|ref|NM_173923.2|	Bos taurus interleukin 6 (IL6), mRNA	1800	Cluster0001
IL6R:gi|160707930|ref|NM_001110785.1|	IL6R	gi|160707930|ref|NM_001110785.1|	Bos taurus interleukin 6 receptor (IL6R), mRNA	2256	Cluster0001
IL7:gi|31343249|ref|NM_173924.2|	IL7	gi|31343249|ref|NM_173924.2|	Bos taurus interleukin 7 (IL7), mRNA	1658	Cluster0001
IL7:gi|982944808|ref|XM_005215504.3|	IL7	gi|982944808|ref|XM_005215504.3|	PREDICTED: Bos taurus interleukin 7 (IL7), transcript variant X1, mRNA	2255	Cluster0001
IL7R:gi|329663735|ref|NM_001205887.1|	IL7R	gi|329663735|ref|NM_001205887.1|	Bos taurus interleukin 7 receptor (IL7R), mRNA	2254	Cluster0001
IMMT:gi|528968733|ref|XM_005212765.1|	IMMT	gi|528968733|ref|XM_005212765.1|	PREDICTED: Bos taurus inner membrane mitochondrial protein (IMMT), transcript variant X2, mRNA	2248	Cluster0001
INHBA:gi|982921918|ref|XM_005205620.3|	INHBA	gi|982921918|ref|XM_005205620.3|	PREDICTED: Bos taurus inhibin beta A (INHBA), transcript variant X1, mRNA	2216	Cluster0001
INPP5D:gi|402692480|ref|NM_001101882.2|	INPP5D	gi|402692480|ref|NM_001101882.2|	Bos taurus inositol polyphosphate-5-phosphatase, 145kDa (INPP5D), mRNA	2282	Cluster0001
IPCEF1:gi|982935527|ref|XM_005211067.3|	IPCEF1	gi|982935527|ref|XM_005211067.3|	PREDICTED: Bos taurus interaction protein for cytohesin exchange factors 1 (IPCEF1), transcript variant X1, mRNA	2286	Cluster0001
IPCEF1:gi|982935528|ref|XM_002690351.4|	IPCEF1	gi|982935528|ref|XM_002690351.4|	PREDICTED: Bos taurus interaction protein for cytohesin exchange factors 1 (IPCEF1), transcript variant X2, mRNA	2248	Cluster0001
IPCEF1:gi|982935530|ref|XM_005211068.3|	IPCEF1	gi|982935530|ref|XM_005211068.3|	PREDICTED: Bos taurus interaction protein for cytohesin exchange factors 1 (IPCEF1), transcript variant X4, mRNA	2185	Cluster0001
IQGAP2:gi|982935891|ref|XM_015473000.1|	IQGAP2	gi|982935891|ref|XM_015473000.1|	PREDICTED: Bos taurus IQ motif containing GTPase activating protein 2 (IQGAP2), transcript variant X2, mRNA	2211	Cluster0001
IQUB:gi|982921941|ref|XM_005205644.3|	IQUB	gi|982921941|ref|XM_005205644.3|	PREDICTED: Bos taurus IQ motif and ubiquitin domain containing (IQUB), transcript variant X1, mRNA	1709	Cluster0001
IRAK2:gi|402744889|ref|NM_001075696.2|	IRAK2	gi|402744889|ref|NM_001075696.2|	Bos taurus interleukin-1 receptor-associated kinase 2 (IRAK2), mRNA	2057	Cluster0001
IRF1:gi|328751694|ref|NM_001191261.2|	IRF1	gi|328751694|ref|NM_001191261.2|	Bos taurus interferon regulatory factor 1 (IRF1), mRNA	2319	Cluster0001
IRF1:gi|982931137|ref|XM_015472116.1|	IRF1	gi|982931137|ref|XM_015472116.1|	PREDICTED: Bos taurus interferon regulatory factor 1 (IRF1), transcript variant X1, mRNA	2294	Cluster0001
IRF9:gi|982935972|ref|XM_010808904.2|	IRF9	gi|982935972|ref|XM_010808904.2|	PREDICTED: Bos taurus interferon regulatory factor 9 (IRF9), transcript variant X3, mRNA	2264	Cluster0001
ISG15:gi|27805954|ref|NM_174366.1|	ISG15	gi|27805954|ref|NM_174366.1|	Bos taurus ISG15 ubiquitin-like modifier (ISG15), mRNA	2259	Cluster0001
ISG20:gi|982959979|ref|XM_002696514.4|	ISG20	gi|982959979|ref|XM_002696514.4|	PREDICTED: Bos taurus interferon stimulated exonuclease gene 20kDa (ISG20), mRNA	2241	Cluster0001
ISLR:gi|153791207|ref|NM_001080729.1|	ISLR	gi|153791207|ref|NM_001080729.1|	Bos taurus immunoglobulin superfamily containing leucine-rich repeat (ISLR), mRNA	2248	Cluster0001
IST1:gi|982951555|ref|XM_005218503.3|	IST1	gi|982951555|ref|XM_005218503.3|	PREDICTED: Bos taurus increased sodium tolerance 1 homolog (yeast) (IST1), transcript variant X1, mRNA	2248	Cluster0001
ISX:gi|982926321|ref|XM_010805321.2|	ISX	gi|982926321|ref|XM_010805321.2|	PREDICTED: Bos taurus intestine specific homeobox (ISX), mRNA	2273	Cluster0001
ITGA11:gi|982936303|ref|XM_002690525.5|	ITGA11	gi|982936303|ref|XM_002690525.5|	PREDICTED: Bos taurus integrin subunit alpha 11 (ITGA11), mRNA	2285	Cluster0001
ITGA4:gi|41386704|ref|NM_174748.1|	ITGA4	gi|41386704|ref|NM_174748.1|	Bos taurus integrin, alpha 4 (antigen CD49D, alpha 4 subunit of VLA-4 receptor) (ITGA4), mRNA	2259	Cluster0001
ITGA8:gi|982942474|ref|XM_002692081.5|	ITGA8	gi|982942474|ref|XM_002692081.5|	PREDICTED: Bos taurus integrin subunit alpha 8 (ITGA8), mRNA	2267	Cluster0001
ITGA9:gi|300794558|ref|NM_001192718.1|	ITGA9	gi|300794558|ref|NM_001192718.1|	Bos taurus integrin, alpha 9 (ITGA9), mRNA	2274	Cluster0001
ITGAL:gi|58338219|ref|NM_198221.2|	ITGAL	gi|58338219|ref|NM_198221.2|	Bos taurus integrin, alpha L (antigen CD11A (p180), lymphocyte function-associated antigen 1; alpha polypeptide) (ITGAL), mRNA	2260	Cluster0001
ITGAL:gi|982966910|ref|XM_015460364.1|	ITGAL	gi|982966910|ref|XM_015460364.1|	PREDICTED: Bos taurus integrin subunit alpha L (ITGAL), transcript variant X1, mRNA	2240	Cluster0001
ITGAM:gi|90403615|ref|NM_001039957.1|	ITGAM	gi|90403615|ref|NM_001039957.1|	Bos taurus integrin, alpha M (complement component 3 receptor 3 subunit) (ITGAM), mRNA	2283	Cluster0001
ITGAM:gi|982966926|ref|XM_005224843.3|	ITGAM	gi|982966926|ref|XM_005224843.3|	PREDICTED: Bos taurus integrin, alpha M (complement component 3 receptor 3 subunit) (ITGAM), transcript variant X1, mRNA	2255	Cluster0001
ITGAM:gi|982966927|ref|XM_010819391.2|	ITGAM	gi|982966927|ref|XM_010819391.2|	PREDICTED: Bos taurus integrin, alpha M (complement component 3 receptor 3 subunit) (ITGAM), transcript variant X2, mRNA	2308	Cluster0001
ITGAV:gi|982913009|ref|XM_015474593.1|	ITGAV	gi|982913009|ref|XM_015474593.1|	PREDICTED: Bos taurus integrin subunit alpha V (ITGAV), transcript variant X3, mRNA	2244	Cluster0001
ITGB2:gi|41386720|ref|NM_175781.1|	ITGB2	gi|41386720|ref|NM_175781.1|	Bos taurus integrin, beta 2 (complement component 3 receptor 3 and 4 subunit) (ITGB2), mRNA	2233	Cluster0001
ITGB2:gi|982912262|ref|XM_015473717.1|	ITGB2	gi|982912262|ref|XM_015473717.1|	PREDICTED: Bos taurus integrin subunit beta 2 (ITGB2), transcript variant X1, mRNA	2264	Cluster0001
ITIH5:gi|156523143|ref|NM_001102516.1|	ITIH5	gi|156523143|ref|NM_001102516.1|	Bos taurus inter-alpha-trypsin inhibitor heavy chain family, member 5 (ITIH5), mRNA	2241	Cluster0001
ITK:gi|157427901|ref|NM_001105388.1|	ITK	gi|157427901|ref|NM_001105388.1|	Bos taurus IL2-inducible T-cell kinase (ITK), mRNA	2249	Cluster0001
JADE2:gi|982932003|ref|XM_015472227.1|	JADE2	gi|982932003|ref|XM_015472227.1|	PREDICTED: Bos taurus jade family PHD finger 2 (JADE2), transcript variant X11, mRNA	2248	Cluster0001
JAK3:gi|982929763|ref|XM_015471919.1|	JAK3	gi|982929763|ref|XM_015471919.1|	PREDICTED: Bos taurus Janus kinase 3 (JAK3), transcript variant X2, mRNA	2248	Cluster0001
JAML:gi|982945507|ref|XM_005215818.3|	JAML	gi|982945507|ref|XM_005215818.3|	PREDICTED: Bos taurus junction adhesion molecule like (JAML), transcript variant X3, mRNA	2250	Cluster0001
JAZF1:gi|329664647|ref|NM_001206257.1|	JAZF1	gi|329664647|ref|NM_001206257.1|	Bos taurus JAZF zinc finger 1 (JAZF1), mRNA	352	Cluster0001
JUP:gi|741963664|ref|XM_010816222.1|	JUP	gi|741963664|ref|XM_010816222.1|	PREDICTED: Bos taurus junction plakoglobin (JUP), transcript variant X3, mRNA	2082	Cluster0001
KATNB1:gi|982951554|ref|XM_005218502.3|	KATNB1	gi|982951554|ref|XM_005218502.3|	PREDICTED: Bos taurus katanin p80 (WD repeat containing) subunit B 1 (KATNB1), transcript variant X3, mRNA	2153	Cluster0001
KCNA3:gi|982917154|ref|XM_005204218.3|	KCNA3	gi|982917154|ref|XM_005204218.3|	PREDICTED: Bos taurus potassium channel, voltage gated shaker related subfamily A, member 3 (KCNA3), mRNA	2248	Cluster0001
KCNJ8:gi|95147667|ref|NM_001040482.1|	KCNJ8	gi|95147667|ref|NM_001040482.1|	Bos taurus potassium inwardly-rectifying channel, subfamily J, member 8 (KCNJ8), mRNA	2297	Cluster0001
KCNK17:gi|31341680|ref|NM_174558.2|	KCNK17	gi|31341680|ref|NM_174558.2|	Bos taurus potassium channel, subfamily K, member 17 (KCNK17), mRNA	2170	Cluster0001
KCNK3:gi|982939479|ref|XM_002691458.5|	KCNK3	gi|982939479|ref|XM_002691458.5|	PREDICTED: Bos taurus potassium channel, two pore domain subfamily K, member 3 (KCNK3), mRNA	2271	Cluster0001
KCNMB1:gi|47564031|ref|NM_001001141.1|	KCNMB1	gi|47564031|ref|NM_001001141.1|	Bos taurus potassium large conductance calcium-activated channel, subfamily M, beta member 1 (KCNMB1), mRNA	2258	Cluster0001
KCNT1:gi|982940110|ref|XM_015473692.1|	KCNT1	gi|982940110|ref|XM_015473692.1|	PREDICTED: Bos taurus potassium channel, sodium activated subfamily T, member 1 (KCNT1), transcript variant X9, mRNA	2183	Cluster0001
KCTD4:gi|982940651|ref|XM_010810731.2|	KCTD4	gi|982940651|ref|XM_010810731.2|	PREDICTED: Bos taurus potassium channel tetramerization domain containing 4 (KCTD4), transcript variant X1, mRNA	2007	Cluster0001
KDR:gi|158508550|ref|NM_001110000.1|	KDR	gi|158508550|ref|NM_001110000.1|	Bos taurus kinase insert domain receptor (KDR), mRNA	2283	Cluster0001
KIAA1468:gi|982965943|ref|XM_005224366.3|	KIAA1468	gi|982965943|ref|XM_005224366.3|	PREDICTED: Bos taurus KIAA1468 ortholog (KIAA1468), transcript variant X3, mRNA	713	Cluster0001
KIAA1755:gi|982943708|ref|XM_003586816.4|	KIAA1755	gi|982943708|ref|XM_003586816.4|	PREDICTED: Bos taurus KIAA1755 ortholog (KIAA1755), mRNA	2308	Cluster0001
KIF4A:gi|329663477|ref|NM_001206105.1|	KIF4A	gi|329663477|ref|NM_001206105.1|	Bos taurus kinesin family member 4A (KIF4A), mRNA	1876	Cluster0001
KIR2DL5A:gi|31340823|ref|NM_174740.2|	KIR2DL5A	gi|31340823|ref|NM_174740.2|	Bos taurus killer cell immunoglobulin-like receptor, two domains, long cytoplasmic tail, 5A (KIR2DL5A), mRNA	2246	Cluster0001
KIRREL:gi|982916180|ref|XM_015461798.1|	KIRREL	gi|982916180|ref|XM_015461798.1|	PREDICTED: Bos taurus kin of IRRE like (Drosophila) (KIRREL), mRNA	2134	Cluster0001
KIRREL2:gi|982953161|ref|XM_010814875.2|	KIRREL2	gi|982953161|ref|XM_010814875.2|	PREDICTED: Bos taurus kin of IRRE like 2 (Drosophila) (KIRREL2), mRNA	2254	Cluster0001
KIT:gi|982928362|ref|XM_005207937.3|	KIT	gi|982928362|ref|XM_005207937.3|	PREDICTED: Bos taurus KIT proto-oncogene receptor tyrosine kinase (KIT), transcript variant X1, mRNA	2224	Cluster0001
KLF4:gi|157427895|ref|NM_001105385.1|	KLF4	gi|157427895|ref|NM_001105385.1|	Bos taurus Kruppel-like factor 4 (gut) (KLF4), mRNA	2278	Cluster0001
KLF9:gi|300794248|ref|NM_001193214.1|	KLF9	gi|300794248|ref|NM_001193214.1|	Bos taurus Kruppel-like factor 9 (KLF9), mRNA	2305	Cluster0001
KLHL6:gi|982911071|ref|XM_002684885.5|	KLHL6	gi|982911071|ref|XM_002684885.5|	PREDICTED: Bos taurus kelch like family member 6 (KLHL6), mRNA	2274	Cluster0001
KLK1:gi|56606016|ref|NM_001008416.1|	KLK1	gi|56606016|ref|NM_001008416.1|	Bos taurus kallikrein 1 (KLK1), mRNA	2255	Cluster0001
KLRB1:gi|982926824|ref|XM_005207051.3|	KLRB1	gi|982926824|ref|XM_005207051.3|	PREDICTED: Bos taurus killer cell lectin like receptor B1 (KLRB1), transcript variant X1, mRNA	2263	Cluster0001
KLRJ1:gi|50872132|ref|NM_001002884.1|	KLRJ1	gi|50872132|ref|NM_001002884.1|	Bos taurus killer cell lectin-like receptor family J member 1 (KLRJ1), mRNA	2249	Cluster0001
KLRJ1:gi|741927761|ref|XM_010805516.1|	KLRJ1	gi|741927761|ref|XM_010805516.1|	PREDICTED: Bos taurus killer cell lectin-like receptor family J member 1 (KLRJ1), transcript variant X1, mRNA	2248	Cluster0001
KLRK1:gi|115495646|ref|NM_001075139.1|	KLRK1	gi|115495646|ref|NM_001075139.1|	Bos taurus killer cell lectin-like receptor subfamily K, member 1 (KLRK1), mRNA	2255	Cluster0001
KMO:gi|343168805|ref|NM_001243298.1|	KMO	gi|343168805|ref|NM_001243298.1|	Bos taurus kynurenine 3-monooxygenase (kynurenine 3-hydroxylase) (KMO), mRNA	2238	Cluster0001
KRCC1:gi|115496929|ref|NM_001075303.1|	KRCC1	gi|115496929|ref|NM_001075303.1|	Bos taurus lysine-rich coiled-coil 1 (KRCC1), mRNA	2248	Cluster0001
KTN1:gi|982937232|ref|XM_015473192.1|	KTN1	gi|982937232|ref|XM_015473192.1|	PREDICTED: Bos taurus kinectin 1 (KTN1), transcript variant X8, mRNA	462	Cluster0001
KYNU:gi|300796850|ref|NM_001191308.1|	KYNU	gi|300796850|ref|NM_001191308.1|	Bos taurus kynureninase (KYNU), mRNA	2234	Cluster0001
KYNU:gi|982913470|ref|XM_015475262.1|	KYNU	gi|982913470|ref|XM_015475262.1|	PREDICTED: Bos taurus kynureninase (KYNU), transcript variant X1, mRNA	2222	Cluster0001
LAG3:gi|982927006|ref|XM_010805587.2|	LAG3	gi|982927006|ref|XM_010805587.2|	PREDICTED: Bos taurus lymphocyte activating 3 (LAG3), transcript variant X1, mRNA	2248	Cluster0001
LAG3:gi|982927007|ref|XM_010805589.2|	LAG3	gi|982927007|ref|XM_010805589.2|	PREDICTED: Bos taurus lymphocyte activating 3 (LAG3), transcript variant X2, mRNA	2253	Cluster0001
LAIR1:gi|982955179|ref|XM_002695390.4|	LAIR1	gi|982955179|ref|XM_002695390.4|	PREDICTED: Bos taurus leukocyte associated immunoglobulin like receptor 1 (LAIR1), transcript variant X1, mRNA	2248	Cluster0001
LAMA2:gi|982935186|ref|XM_002690220.4|	LAMA2	gi|982935186|ref|XM_002690220.4|	PREDICTED: Bos taurus laminin, alpha 2 (LAMA2), partial mRNA	2225	Cluster0001
LAMP3:gi|156120916|ref|NM_001102135.1|	LAMP3	gi|156120916|ref|NM_001102135.1|	Bos taurus lysosomal-associated membrane protein 3 (LAMP3), mRNA	2248	Cluster0001
LAPTM5:gi|402745956|ref|NM_001046118.2|	LAPTM5	gi|402745956|ref|NM_001046118.2|	Bos taurus lysosomal protein transmembrane 5 (LAPTM5), mRNA	2264	Cluster0001
LAT:gi|982966974|ref|XM_005224905.3|	LAT	gi|982966974|ref|XM_005224905.3|	PREDICTED: Bos taurus linker for activation of T-cells (LAT), transcript variant X1, mRNA	2163	Cluster0001
LAT2:gi|346644781|ref|NM_001075183.2|	LAT2	gi|346644781|ref|NM_001075183.2|	Bos taurus linker for activation of T cells family, member 2 (LAT2), mRNA	2275	Cluster0001
LAT2:gi|982967160|ref|XM_005225018.3|	LAT2	gi|982967160|ref|XM_005225018.3|	PREDICTED: Bos taurus linker for activation of T-cells family member 2 (LAT2), transcript variant X1, mRNA	2248	Cluster0001
LAT2:gi|982967162|ref|XM_005225020.3|	LAT2	gi|982967162|ref|XM_005225020.3|	PREDICTED: Bos taurus linker for activation of T-cells family member 2 (LAT2), transcript variant X3, mRNA	2187	Cluster0001
LCK:gi|77735620|ref|NM_001034334.1|	LCK	gi|77735620|ref|NM_001034334.1|	Bos taurus LCK proto-oncogene, Src family tyrosine kinase (LCK), mRNA	2248	Cluster0001
LCK:gi|982914865|ref|XM_010802403.2|	LCK	gi|982914865|ref|XM_010802403.2|	PREDICTED: Bos taurus LCK proto-oncogene, Src family tyrosine kinase (LCK), transcript variant X1, mRNA	2173	Cluster0001
LCK:gi|982914867|ref|XM_015459418.1|	LCK	gi|982914867|ref|XM_015459418.1|	PREDICTED: Bos taurus LCK proto-oncogene, Src family tyrosine kinase (LCK), transcript variant X2, mRNA	2172	Cluster0001
LCP1:gi|402745835|ref|NM_001034720.2|	LCP1	gi|402745835|ref|NM_001034720.2|	Bos taurus lymphocyte cytosolic protein 1 (L-plastin) (LCP1), mRNA	2249	Cluster0001
LCP1:gi|982940654|ref|XM_005213674.3|	LCP1	gi|982940654|ref|XM_005213674.3|	PREDICTED: Bos taurus lymphocyte cytosolic protein 1 (L-plastin) (LCP1), transcript variant X1, mRNA	2265	Cluster0001
LCP2:gi|402766915|ref|NM_001076844.2|	LCP2	gi|402766915|ref|NM_001076844.2|	Bos taurus lymphocyte cytosolic protein 2 (SH2 domain containing leukocyte protein of 76kDa) (LCP2), mRNA	2260	Cluster0001
LCP2:gi|982959085|ref|XM_010816671.2|	LCP2	gi|982959085|ref|XM_010816671.2|	PREDICTED: Bos taurus lymphocyte cytosolic protein 2 (LCP2), transcript variant X1, mRNA	2248	Cluster0001
LCP2:gi|982959087|ref|XM_010816672.2|	LCP2	gi|982959087|ref|XM_010816672.2|	PREDICTED: Bos taurus lymphocyte cytosolic protein 2 (LCP2), transcript variant X2, mRNA	2241	Cluster0001
LCP2:gi|982959090|ref|XM_010816674.2|	LCP2	gi|982959090|ref|XM_010816674.2|	PREDICTED: Bos taurus lymphocyte cytosolic protein 2 (LCP2), transcript variant X4, mRNA	2302	Cluster0001
LDB2:gi|741930886|ref|XM_005208318.2|	LDB2	gi|741930886|ref|XM_005208318.2|	PREDICTED: Bos taurus LIM domain binding 2 (LDB2), transcript variant X2, mRNA	2258	Cluster0001
LDLRAD1:gi|741921539|ref|XM_010803536.1|	LDLRAD1	gi|741921539|ref|XM_010803536.1|	PREDICTED: Bos taurus low density lipoprotein receptor class A domain containing 1 (LDLRAD1), transcript variant X1, mRNA	2246	Cluster0001
LEAP2:gi|402766987|ref|NM_174559.4|	LEAP2	gi|402766987|ref|NM_174559.4|	Bos taurus liver expressed antimicrobial peptide 2 (LEAP2), mRNA	1472	Cluster0001
LEO1:gi|982937176|ref|XM_005211799.3|	LEO1	gi|982937176|ref|XM_005211799.3|	PREDICTED: Bos taurus LEO1 homolog, Paf1/RNA polymerase II complex component (LEO1), transcript variant X3, mRNA	1851	Cluster0001
LGALS9:gi|113204619|ref|NM_001015570.3|	LGALS9	gi|113204619|ref|NM_001015570.3|	Bos taurus lectin, galactoside-binding, soluble, 9 (LGALS9), transcript variant 2, mRNA	2128	Cluster0001
LGI4:gi|157074117|ref|NM_001103301.1|	LGI4	gi|157074117|ref|NM_001103301.1|	Bos taurus leucine-rich repeat LGI family, member 4 (LGI4), mRNA	2274	Cluster0001
LGR4:gi|982946484|ref|XM_010812720.2|	LGR4	gi|982946484|ref|XM_010812720.2|	PREDICTED: Bos taurus leucine-rich repeat containing G protein-coupled receptor 4 (LGR4), transcript variant X1, mRNA	1554	Cluster0001
LHFP:gi|741945304|ref|XM_005213639.2|	LHFP	gi|741945304|ref|XM_005213639.2|	PREDICTED: Bos taurus lipoma HMGIC fusion partner (LHFP), transcript variant X1, mRNA	2230	Cluster0001
LHFP:gi|982940569|ref|XM_010810717.2|	LHFP	gi|982940569|ref|XM_010810717.2|	PREDICTED: Bos taurus lipoma HMGIC fusion partner (LHFP), transcript variant X3, mRNA	2300	Cluster0001
LIFR:gi|300795699|ref|NM_001192263.1|	LIFR	gi|300795699|ref|NM_001192263.1|	Bos taurus leukemia inhibitory factor receptor alpha (LIFR), mRNA	2274	Cluster0001
LIMD2:gi|528996378|ref|XM_005220836.1|	LIMD2	gi|528996378|ref|XM_005220836.1|	PREDICTED: Bos taurus LIM domain containing 2 (LIMD2), transcript variant X1, mRNA	2236	Cluster0001
LITAF:gi|402691817|ref|NM_001046252.2|	LITAF	gi|402691817|ref|NM_001046252.2|	Bos taurus lipopolysaccharide-induced TNF factor (LITAF), mRNA	2184	Cluster0001
LIX1L:gi|126723784|ref|NM_001082475.1|	LIX1L	gi|126723784|ref|NM_001082475.1|	Bos taurus Lix1 homolog (chicken) like (LIX1L), mRNA	2013	Cluster0001
LMCD1:gi|402692634|ref|NM_001076222.2|	LMCD1	gi|402692634|ref|NM_001076222.2|	Bos taurus LIM and cysteine-rich domains 1 (LMCD1), mRNA	2304	Cluster0001
LMO1:gi|741951581|ref|XM_005215976.2|	LMO1	gi|741951581|ref|XM_005215976.2|	PREDICTED: Bos taurus LIM domain only 1 (LMO1), transcript variant X3, mRNA	2161	Cluster0001
LMOD1:gi|139948704|ref|NM_001083715.1|	LMOD1	gi|139948704|ref|NM_001083715.1|	Bos taurus leiomodin 1 (smooth muscle) (LMOD1), mRNA	2257	Cluster0001
LOC100138951:gi|982953309|ref|XM_005219140.3|	LOC100138951	gi|982953309|ref|XM_005219140.3|	PREDICTED: Bos taurus CD33 antigen-like (LOC100138951), transcript variant X1, mRNA	2248	Cluster0001
LOC100139209:gi|982975055|ref|XR_001496148.1|	LOC100139209	gi|982975055|ref|XR_001496148.1|	PREDICTED: Bos taurus leukocyte immunoglobulin-like receptor subfamily A member 6 (LOC100139209), misc_RNA	2252	Cluster0001
LOC100139881:gi|982960455|ref|XM_002696640.4|	LOC100139881	gi|982960455|ref|XM_002696640.4|	PREDICTED: Bos taurus mast cell protease 2 (LOC100139881), mRNA	2261	Cluster0001
LOC100139916:gi|982966493|ref|XM_002697870.5|	LOC100139916	gi|982966493|ref|XM_002697870.5|	PREDICTED: Bos taurus interleukin 32-like (LOC100139916), mRNA	2247	Cluster0001
LOC100141258:gi|982966618|ref|XM_015460303.1|	LOC100141258	gi|982966618|ref|XM_015460303.1|	PREDICTED: Bos taurus uncharacterized LOC100141258 (LOC100141258), mRNA	2256	Cluster0001
LOC100295719:gi|982921984|ref|XM_002686921.4|	LOC100295719	gi|982921984|ref|XM_002686921.4|	PREDICTED: Bos taurus T-cell receptor gamma chain V region PT-gamma-1/2 (LOC100295719), mRNA	2235	Cluster0001
LOC100296105:gi|982932386|ref|XM_002689303.4|	LOC100296105	gi|982932386|ref|XM_002689303.4|	PREDICTED: Bos taurus double-headed protease inhibitor, submandibular gland (LOC100296105), mRNA	2241	Cluster0001
LOC100297006:gi|741913589|ref|XM_010801133.1|	LOC100297006	gi|741913589|ref|XM_010801133.1|	PREDICTED: Bos taurus uncharacterized LOC100297006 (LOC100297006), transcript variant X2, mRNA	2138	Cluster0001
LOC100297006:gi|982910243|ref|XM_002684739.3|	LOC100297006	gi|982910243|ref|XM_002684739.3|	PREDICTED: Bos taurus uncharacterized LOC100297006 (LOC100297006), transcript variant X1, mRNA	2213	Cluster0001
LOC100297099:gi|982974106|ref|XR_001495616.1|	LOC100297099	gi|982974106|ref|XR_001495616.1|	PREDICTED: Bos taurus P antigen family member 3 (LOC100297099), transcript variant X4, misc_RNA	2045	Cluster0001
LOC100297192:gi|982951042|ref|XM_015475601.1|	LOC100297192	gi|982951042|ref|XM_015475601.1|	PREDICTED: Bos taurus Ig heavy chain Mem5-like (LOC100297192), mRNA	2249	Cluster0001
LOC100297248:gi|982936478|ref|XM_010809070.2|	LOC100297248	gi|982936478|ref|XM_010809070.2|	PREDICTED: Bos taurus Ig kappa chain V-III region PC 7210 (LOC100297248), mRNA	2200	Cluster0001
LOC100298356:gi|982929795|ref|XM_015471927.1|	LOC100298356	gi|982929795|ref|XM_015471927.1|	PREDICTED: Bos taurus bone marrow stromal antigen 2 (LOC100298356), transcript variant X2, mRNA	2181	Cluster0001
LOC100298356:gi|982929797|ref|XM_010806621.2|	LOC100298356	gi|982929797|ref|XM_010806621.2|	PREDICTED: Bos taurus bone marrow stromal antigen 2 (LOC100298356), transcript variant X3, mRNA	2278	Cluster0001
LOC100300478:gi|982954410|ref|XM_005219563.3|	LOC100300478	gi|982954410|ref|XM_005219563.3|	PREDICTED: Bos taurus sialic acid-binding Ig-like lectin 5 (LOC100300478), transcript variant X1, mRNA	2248	Cluster0001
LOC100300478:gi|982954412|ref|XM_010815301.2|	LOC100300478	gi|982954412|ref|XM_010815301.2|	PREDICTED: Bos taurus sialic acid-binding Ig-like lectin 5 (LOC100300478), transcript variant X2, mRNA	2247	Cluster0001
LOC100300483:gi|982939087|ref|XM_010810100.2|	LOC100300483	gi|982939087|ref|XM_010810100.2|	PREDICTED: Bos taurus antimicrobial peptide NK-lysin (LOC100300483), transcript variant X2, mRNA	2264	Cluster0001
LOC100300483:gi|982990723|ref|XM_005192448.3|	LOC100300483	gi|982990723|ref|XM_005192448.3|	PREDICTED: Bos taurus antimicrobial peptide NK-lysin (LOC100300483), transcript variant X1, mRNA	2251	Cluster0001
LOC100300510:gi|741924879|ref|XM_002687093.4|	LOC100300510	gi|741924879|ref|XM_002687093.4|	PREDICTED: Bos taurus T-cell receptor beta-1 chain C region (LOC100300510), mRNA	2248	Cluster0001
LOC100300716:gi|982975064|ref|XM_002683998.5|	LOC100300716	gi|982975064|ref|XM_002683998.5|	PREDICTED: Bos taurus Ig heavy chain Mem5 (LOC100300716), partial mRNA	2248	Cluster0001
LOC100300806:gi|982930299|ref|XM_010800704.2|	LOC100300806	gi|982930299|ref|XM_010800704.2|	PREDICTED: Bos taurus Ig heavy chain Mem5-like (LOC100300806), partial mRNA	2250	Cluster0001
LOC100335205:gi|982980825|ref|XM_015463086.1|	LOC100335205	gi|982980825|ref|XM_015463086.1|	PREDICTED: Bos taurus T-cell receptor gamma chain C region C10.5 (LOC100335205), transcript variant X2, mRNA	2251	Cluster0001
LOC100335464:gi|982936448|ref|XM_010809059.2|	LOC100335464	gi|982936448|ref|XM_010809059.2|	PREDICTED: Bos taurus T-cell receptor alpha chain V region 2B4 (LOC100335464), mRNA	2248	Cluster0001
LOC100335575:gi|982936447|ref|XM_002690582.4|	LOC100335575	gi|982936447|ref|XM_002690582.4|	PREDICTED: Bos taurus uncharacterized LOC100335575 (LOC100335575), mRNA	2139	Cluster0001
LOC100336251:gi|982952153|ref|XM_002694894.4|	LOC100336251	gi|982952153|ref|XM_002694894.4|	PREDICTED: Bos taurus cadherin-5 (LOC100336251), transcript variant X1, mRNA	2286	Cluster0001
LOC100336368:gi|982923444|ref|XR_001500266.1|	LOC100336368	gi|982923444|ref|XR_001500266.1|	PREDICTED: Bos taurus uncharacterized LOC100336368 (LOC100336368), ncRNA	1430	Cluster0001
LOC100336402:gi|741956026|ref|XM_002694383.3|	LOC100336402	gi|741956026|ref|XM_002694383.3|	PREDICTED: Bos taurus testis-specific Y-encoded protein 1 (LOC100336402), mRNA	2238	Cluster0001
LOC100336547:gi|982974070|ref|XM_003588177.4|	LOC100336547	gi|982974070|ref|XM_003588177.4|	PREDICTED: Bos taurus wiskott-Aldrich syndrome protein (LOC100336547), mRNA	2263	Cluster0001
LOC100336589:gi|982955164|ref|XM_010815516.2|	LOC100336589	gi|982955164|ref|XM_010815516.2|	PREDICTED: Bos taurus killer cell immunoglobulin-like receptor 2DL5A (LOC100336589), mRNA	2249	Cluster0001
LOC100336669:gi|982919375|ref|XM_002686267.5|	LOC100336669	gi|982919375|ref|XM_002686267.5|	PREDICTED: Bos taurus guanylate-binding protein 4 (LOC100336669), transcript variant X1, mRNA	2261	Cluster0001
LOC100336669:gi|982919376|ref|XM_005204356.3|	LOC100336669	gi|982919376|ref|XM_005204356.3|	PREDICTED: Bos taurus guanylate-binding protein 4 (LOC100336669), transcript variant X2, mRNA	2255	Cluster0001
LOC100336869:gi|982926807|ref|XM_010805518.2|	LOC100336869	gi|982926807|ref|XM_010805518.2|	PREDICTED: Bos taurus NKG2-A/NKG2-B type II integral membrane protein (LOC100336869), transcript variant X1, mRNA	2248	Cluster0001
LOC100336869:gi|982926808|ref|XM_002687800.3|	LOC100336869	gi|982926808|ref|XM_002687800.3|	PREDICTED: Bos taurus NKG2-A/NKG2-B type II integral membrane protein (LOC100336869), transcript variant X2, mRNA	2240	Cluster0001
LOC100337044:gi|982930742|ref|XM_002688895.4|	LOC100337044	gi|982930742|ref|XM_002688895.4|	PREDICTED: Bos taurus putative adhesion G protein-coupled receptor E4P (LOC100337044), mRNA	2219	Cluster0001
LOC100337081:gi|982930739|ref|XM_010806931.2|	LOC100337081	gi|982930739|ref|XM_010806931.2|	PREDICTED: Bos taurus adhesion G protein-coupled receptor E3 (LOC100337081), transcript variant X1, mRNA	2166	Cluster0001
LOC100337377:gi|982927740|ref|XM_002688054.5|	LOC100337377	gi|982927740|ref|XM_002688054.5|	PREDICTED: Bos taurus rho GTPase-activating protein 20 (LOC100337377), mRNA	2250	Cluster0001
LOC100337457:gi|982946174|ref|XM_010812615.2|	LOC100337457	gi|982946174|ref|XM_010812615.2|	PREDICTED: Bos taurus solute carrier family 23 member 2 (LOC100337457), transcript variant X1, mRNA	2037	Cluster0001
LOC100337457:gi|982946175|ref|XR_811553.2|	LOC100337457	gi|982946175|ref|XR_811553.2|	PREDICTED: Bos taurus solute carrier family 23 member 2 (LOC100337457), transcript variant X2, misc_RNA	2278	Cluster0001
LOC100847120:gi|982953752|ref|XR_238428.3|	LOC100847120	gi|982953752|ref|XR_238428.3|	PREDICTED: Bos taurus uncharacterized LOC100847120 (LOC100847120), transcript variant X1, ncRNA	2195	Cluster0001
LOC100847120:gi|982953754|ref|XR_812856.2|	LOC100847120	gi|982953754|ref|XR_812856.2|	PREDICTED: Bos taurus uncharacterized LOC100847120 (LOC100847120), transcript variant X2, ncRNA	1769	Cluster0001
LOC100847124:gi|982972976|ref|XR_240772.3|	LOC100847124	gi|982972976|ref|XR_240772.3|	PREDICTED: Bos taurus uncharacterized LOC100847124 (LOC100847124), ncRNA	2060	Cluster0001
LOC100847335:gi|982973540|ref|XM_015461613.1|	LOC100847335	gi|982973540|ref|XM_015461613.1|	PREDICTED: Bos taurus uncharacterized LOC100847335 (LOC100847335), mRNA	2172	Cluster0001
LOC100847370:gi|982951843|ref|XR_238288.3|	LOC100847370	gi|982951843|ref|XR_238288.3|	PREDICTED: Bos taurus uncharacterized LOC100847370 (LOC100847370), ncRNA	2237	Cluster0001
LOC100847495:gi|982963591|ref|XR_139656.4|	LOC100847495	gi|982963591|ref|XR_139656.4|	PREDICTED: Bos taurus uncharacterized LOC100847495 (LOC100847495), ncRNA	2304	Cluster0001
LOC100847540:gi|741984187|ref|XM_010800850.1|	LOC100847540	gi|741984187|ref|XM_010800850.1|	PREDICTED: Bos taurus Ig heavy chain Mem5-like (LOC100847540), partial mRNA	2250	Cluster0001
LOC100847583:gi|982959565|ref|XM_003587531.4|	LOC100847583	gi|982959565|ref|XM_003587531.4|	PREDICTED: Bos taurus pikachurin-like (LOC100847583), mRNA	2250	Cluster0001
LOC100847618:gi|982956139|ref|XR_139598.4|	LOC100847618	gi|982956139|ref|XR_139598.4|	PREDICTED: Bos taurus uncharacterized LOC100847618 (LOC100847618), ncRNA	2145	Cluster0001
LOC100847724:gi|982956150|ref|XM_003587381.4|	LOC100847724	gi|982956150|ref|XM_003587381.4|	PREDICTED: Bos taurus WAP four-disulfide core domain protein 18-like (LOC100847724), mRNA	2248	Cluster0001
LOC100847880:gi|982943971|ref|XM_015474319.1|	LOC100847880	gi|982943971|ref|XM_015474319.1|	PREDICTED: Bos taurus liprin-alpha-1-like (LOC100847880), transcript variant X1, mRNA	2248	Cluster0001
LOC100847880:gi|982943973|ref|XM_015474320.1|	LOC100847880	gi|982943973|ref|XM_015474320.1|	PREDICTED: Bos taurus liprin-alpha-1-like (LOC100847880), transcript variant X2, mRNA	2265	Cluster0001
LOC100847890:gi|982966451|ref|XR_001495047.1|	LOC100847890	gi|982966451|ref|XR_001495047.1|	PREDICTED: Bos taurus uncharacterized LOC100847890 (LOC100847890), transcript variant X2, ncRNA	930	Cluster0001
LOC100848105:gi|982929242|ref|XR_001500550.1|	LOC100848105	gi|982929242|ref|XR_001500550.1|	PREDICTED: Bos taurus uncharacterized LOC100848105 (LOC100848105), ncRNA	2250	Cluster0001
LOC100848379:gi|982954344|ref|XR_001494210.1|	LOC100848379	gi|982954344|ref|XR_001494210.1|	PREDICTED: Bos taurus uncharacterized LOC100848379 (LOC100848379), ncRNA	2248	Cluster0001
LOC100848395:gi|982927708|ref|XR_001500451.1|	LOC100848395	gi|982927708|ref|XR_001500451.1|	PREDICTED: Bos taurus uncharacterized LOC100848395 (LOC100848395), transcript variant X1, ncRNA	2069	Cluster0001
LOC100848395:gi|982927709|ref|XR_807093.2|	LOC100848395	gi|982927709|ref|XR_807093.2|	PREDICTED: Bos taurus uncharacterized LOC100848395 (LOC100848395), transcript variant X2, ncRNA	2265	Cluster0001
LOC100848419:gi|982953030|ref|XM_003587270.4|	LOC100848419	gi|982953030|ref|XM_003587270.4|	PREDICTED: Bos taurus uncharacterized LOC100848419 (LOC100848419), transcript variant X1, mRNA	2249	Cluster0001
LOC100848419:gi|982953032|ref|XM_005219119.3|	LOC100848419	gi|982953032|ref|XM_005219119.3|	PREDICTED: Bos taurus uncharacterized LOC100848419 (LOC100848419), transcript variant X2, mRNA	2233	Cluster0001
LOC100848574:gi|364023803|ref|NR_045653.1|	LOC100848574	gi|364023803|ref|NR_045653.1|	Bos taurus uncharacterized LOC100848574 (LOC100848574), transcript variant 4, long non-coding RNA	2248	Cluster0001
LOC100848575:gi|982926883|ref|XM_005207088.3|	LOC100848575	gi|982926883|ref|XM_005207088.3|	PREDICTED: Bos taurus natural killer cells antigen CD94-like (LOC100848575), transcript variant X1, mRNA	2237	Cluster0001
LOC100848624:gi|982978548|ref|XR_001496039.1|	LOC100848624	gi|982978548|ref|XR_001496039.1|	PREDICTED: Bos taurus small proline-rich protein 2E-like (LOC100848624), transcript variant X2, misc_RNA	2242	Cluster0001
LOC100848673:gi|982939562|ref|XR_809945.2|	LOC100848673	gi|982939562|ref|XR_809945.2|	PREDICTED: Bos taurus uncharacterized LOC100848673 (LOC100848673), ncRNA	2099	Cluster0001
LOC100848714:gi|982973393|ref|XR_139735.4|	LOC100848714	gi|982973393|ref|XR_139735.4|	PREDICTED: Bos taurus uncharacterized LOC100848714 (LOC100848714), ncRNA	403	Cluster0001
LOC100848752:gi|982955167|ref|XM_015458398.1|	LOC100848752	gi|982955167|ref|XM_015458398.1|	PREDICTED: Bos taurus uncharacterized LOC100848752 (LOC100848752), mRNA	2146	Cluster0001
LOC100848779:gi|983010515|ref|XR_803281.2|	LOC100848779	gi|983010515|ref|XR_803281.2|	PREDICTED: Bos taurus uncharacterized LOC100848779 (LOC100848779), ncRNA	2248	Cluster0001
LOC100848815:gi|982963726|ref|XM_003587692.4|	LOC100848815	gi|982963726|ref|XM_003587692.4|	PREDICTED: Bos taurus SLA class II histocompatibility antigen, DQ haplotype D alpha chain-like (LOC100848815), mRNA	2250	Cluster0001
LOC100848940:gi|982953036|ref|XR_001494169.1|	LOC100848940	gi|982953036|ref|XR_001494169.1|	PREDICTED: Bos taurus uncharacterized LOC100848940 (LOC100848940), transcript variant X1, ncRNA	2259	Cluster0001
LOC100848940:gi|982999879|ref|XR_001498535.1|	LOC100848940	gi|982999879|ref|XR_001498535.1|	PREDICTED: Bos taurus uncharacterized LOC100848940 (LOC100848940), transcript variant X4, ncRNA	2023	Cluster0001
LOC100849046:gi|982916204|ref|XM_003585825.4|	LOC100849046	gi|982916204|ref|XM_003585825.4|	PREDICTED: Bos taurus CD48 antigen-like (LOC100849046), transcript variant X2, mRNA	2112	Cluster0001
LOC100849046:gi|982916206|ref|XM_005203588.3|	LOC100849046	gi|982916206|ref|XM_005203588.3|	PREDICTED: Bos taurus CD48 antigen-like (LOC100849046), transcript variant X4, mRNA	2163	Cluster0001
LOC100850859:gi|983012025|ref|XM_003584388.4|	LOC100850859	gi|983012025|ref|XM_003584388.4|	PREDICTED: Bos taurus testis-specific Y-encoded protein 3-like (LOC100850859), mRNA	2248	Cluster0001
LOC100851058:gi|982963724|ref|XR_001494851.1|	LOC100851058	gi|982963724|ref|XR_001494851.1|	PREDICTED: Bos taurus boLa class II histocompatibility antigen, DQB*0101 beta chain pseudogene (LOC100851058), misc_RNA	2253	Cluster0001
LOC100852077:gi|982911518|ref|XM_010801447.2|	LOC100852077	gi|982911518|ref|XM_010801447.2|	PREDICTED: Bos taurus leukocyte immunoglobulin-like receptor subfamily A member 6 (LOC100852077), transcript variant X1, mRNA	2248	Cluster0001
LOC100852077:gi|982911519|ref|XM_010801449.2|	LOC100852077	gi|982911519|ref|XM_010801449.2|	PREDICTED: Bos taurus leukocyte immunoglobulin-like receptor subfamily A member 6 (LOC100852077), transcript variant X2, mRNA	2248	Cluster0001
LOC101901964:gi|982969091|ref|XR_001495260.1|	LOC101901964	gi|982969091|ref|XR_001495260.1|	PREDICTED: Bos taurus uncharacterized LOC101901964 (LOC101901964), ncRNA	2273	Cluster0001
LOC101902048:gi|982919636|ref|XR_001497411.1|	LOC101902048	gi|982919636|ref|XR_001497411.1|	PREDICTED: Bos taurus uncharacterized LOC101902048 (LOC101902048), transcript variant X3, ncRNA	1835	Cluster0001
LOC101902067:gi|982910331|ref|XM_010801147.2|	LOC101902067	gi|982910331|ref|XM_010801147.2|	PREDICTED: Bos taurus translation initiation factor IF-2-like (LOC101902067), mRNA	1832	Cluster0001
LOC101902094:gi|982969100|ref|XR_240326.3|	LOC101902094	gi|982969100|ref|XR_240326.3|	PREDICTED: Bos taurus uncharacterized LOC101902094 (LOC101902094), ncRNA	2195	Cluster0001
LOC101902512:gi|982947585|ref|XM_015475040.1|	LOC101902512	gi|982947585|ref|XM_015475040.1|	PREDICTED: Bos taurus complement factor H-like (LOC101902512), mRNA	2291	Cluster0001
LOC101902626:gi|528935571|ref|XM_005201033.1|	LOC101902626	gi|528935571|ref|XM_005201033.1|	PREDICTED: Bos taurus salivary glue protein Sgs-3-like (LOC101902626), partial mRNA	2238	Cluster0001
LOC101902742:gi|982929239|ref|XM_005208385.3|	LOC101902742	gi|982929239|ref|XM_005208385.3|	PREDICTED: Bos taurus C-type lectin domain family 7 member A-like (LOC101902742), mRNA	2244	Cluster0001
LOC101902757:gi|741952072|ref|XR_237544.2|	LOC101902757	gi|741952072|ref|XR_237544.2|	PREDICTED: Bos taurus uncharacterized LOC101902757 (LOC101902757), ncRNA	1402	Cluster0001
LOC101902890:gi|982963757|ref|XM_015459857.1|	LOC101902890	gi|982963757|ref|XM_015459857.1|	PREDICTED: Bos taurus H-2 class II histocompatibility antigen, E-S beta chain-like (LOC101902890), partial mRNA	2252	Cluster0001
LOC101903003:gi|982926795|ref|XR_001494888.1|	LOC101903003	gi|982926795|ref|XR_001494888.1|	PREDICTED: Bos taurus uncharacterized LOC101903003 (LOC101903003), transcript variant X1, ncRNA	2248	Cluster0001
LOC101903003:gi|982982256|ref|XR_001496475.1|	LOC101903003	gi|982982256|ref|XR_001496475.1|	PREDICTED: Bos taurus uncharacterized LOC101903003 (LOC101903003), transcript variant X2, ncRNA	2248	Cluster0001
LOC101903126:gi|982946131|ref|XM_015474716.1|	LOC101903126	gi|982946131|ref|XM_015474716.1|	PREDICTED: Bos taurus interferon-induced very large GTPase 1-like (LOC101903126), transcript variant X1, mRNA	2255	Cluster0001
LOC101903126:gi|982946133|ref|XR_001501942.1|	LOC101903126	gi|982946133|ref|XR_001501942.1|	PREDICTED: Bos taurus interferon-induced very large GTPase 1-like (LOC101903126), transcript variant X2, misc_RNA	2271	Cluster0001
LOC101903487:gi|982959980|ref|XM_010816914.2|	LOC101903487	gi|982959980|ref|XM_010816914.2|	PREDICTED: Bos taurus uncharacterized LOC101903487 (LOC101903487), transcript variant X1, mRNA	2217	Cluster0001
LOC101903506:gi|982974915|ref|XR_240899.3|	LOC101903506	gi|982974915|ref|XR_240899.3|	PREDICTED: Bos taurus male-specific submandibular salivary gland protein-like (LOC101903506), transcript variant X2, misc_RNA	2242	Cluster0001
LOC101903572:gi|982959982|ref|XR_813975.2|	LOC101903572	gi|982959982|ref|XR_813975.2|	PREDICTED: Bos taurus myeloid-associated differentiation marker-like (LOC101903572), misc_RNA	2295	Cluster0001
LOC101903709:gi|741970717|ref|XR_814793.1|	LOC101903709	gi|741970717|ref|XR_814793.1|	PREDICTED: Bos taurus uncharacterized LOC101903709 (LOC101903709), ncRNA	1886	Cluster0001
LOC101903905:gi|982919473|ref|XR_001497238.1|	LOC101903905	gi|982919473|ref|XR_001497238.1|	PREDICTED: Bos taurus uncharacterized LOC101903905 (LOC101903905), transcript variant X2, ncRNA	2268	Cluster0001
LOC101903911:gi|982950057|ref|XR_238089.3|	LOC101903911	gi|982950057|ref|XR_238089.3|	PREDICTED: Bos taurus uncharacterized LOC101903911 (LOC101903911), ncRNA	2305	Cluster0001
LOC101903923:gi|982939051|ref|XR_236379.3|	LOC101903923	gi|982939051|ref|XR_236379.3|	PREDICTED: Bos taurus uncharacterized LOC101903923 (LOC101903923), ncRNA	2198	Cluster0001
LOC101903924:gi|982944001|ref|XM_015474327.1|	LOC101903924	gi|982944001|ref|XM_015474327.1|	PREDICTED: Bos taurus liprin-alpha-1-like (LOC101903924), mRNA	2202	Cluster0001
LOC101903945:gi|982937384|ref|XR_236183.3|	LOC101903945	gi|982937384|ref|XR_236183.3|	PREDICTED: Bos taurus uncharacterized LOC101903945 (LOC101903945), ncRNA	2276	Cluster0001
LOC101903992:gi|982968256|ref|XR_815655.2|	LOC101903992	gi|982968256|ref|XR_815655.2|	PREDICTED: Bos taurus uncharacterized LOC101903992 (LOC101903992), transcript variant X3, ncRNA	2095	Cluster0001
LOC101904009:gi|982927719|ref|XM_015471486.1|	LOC101904009	gi|982927719|ref|XM_015471486.1|	PREDICTED: Bos taurus uncharacterized LOC101904009 (LOC101904009), mRNA	2180	Cluster0001
LOC101904063:gi|982967107|ref|XM_005224996.3|	LOC101904063	gi|982967107|ref|XM_005224996.3|	PREDICTED: Bos taurus integrin alpha-X-like (LOC101904063), mRNA	2248	Cluster0001
LOC101904266:gi|741922831|ref|XR_805923.1|	LOC101904266	gi|741922831|ref|XR_805923.1|	PREDICTED: Bos taurus uncharacterized LOC101904266 (LOC101904266), ncRNA	2332	Cluster0001
LOC101904653:gi|982943991|ref|XR_001501785.1|	LOC101904653	gi|982943991|ref|XR_001501785.1|	PREDICTED: Bos taurus uncharacterized LOC101904653 (LOC101904653), ncRNA	2215	Cluster0001
LOC101904677:gi|741944599|ref|XM_005213480.2|	LOC101904677	gi|741944599|ref|XM_005213480.2|	PREDICTED: Bos taurus endoglin-like (LOC101904677), mRNA	2126	Cluster0001
LOC101904714:gi|982944896|ref|XR_237365.3|	LOC101904714	gi|982944896|ref|XR_237365.3|	PREDICTED: Bos taurus uncharacterized LOC101904714 (LOC101904714), ncRNA	1837	Cluster0001
LOC101904720:gi|982925371|ref|XR_234547.3|	LOC101904720	gi|982925371|ref|XR_234547.3|	PREDICTED: Bos taurus uncharacterized LOC101904720 (LOC101904720), ncRNA	2248	Cluster0001
LOC101904758:gi|982975066|ref|XM_010800879.2|	LOC101904758	gi|982975066|ref|XM_010800879.2|	PREDICTED: Bos taurus mucin-2-like (LOC101904758), partial mRNA	2235	Cluster0001
LOC101905078:gi|741980818|ref|XM_005227407.2|	LOC101905078	gi|741980818|ref|XM_005227407.2|	PREDICTED: Bos taurus intestinal mucin-like protein (LOC101905078), mRNA	2200	Cluster0001
LOC101905168:gi|982927741|ref|XR_234850.3|	LOC101905168	gi|982927741|ref|XR_234850.3|	PREDICTED: Bos taurus uncharacterized LOC101905168 (LOC101905168), ncRNA	2197	Cluster0001
LOC101905258:gi|982959791|ref|XR_239051.3|	LOC101905258	gi|982959791|ref|XR_239051.3|	PREDICTED: Bos taurus uncharacterized LOC101905258 (LOC101905258), ncRNA	2234	Cluster0001
LOC101905267:gi|982971109|ref|XR_816372.2|	LOC101905267	gi|982971109|ref|XR_816372.2|	PREDICTED: Bos taurus uncharacterized LOC101905267 (LOC101905267), transcript variant X3, ncRNA	2211	Cluster0001
LOC101905267:gi|982971110|ref|XR_240577.3|	LOC101905267	gi|982971110|ref|XR_240577.3|	PREDICTED: Bos taurus uncharacterized LOC101905267 (LOC101905267), transcript variant X4, ncRNA	2248	Cluster0001
LOC101905290:gi|982969686|ref|XR_240426.3|	LOC101905290	gi|982969686|ref|XR_240426.3|	PREDICTED: Bos taurus uncharacterized LOC101905290 (LOC101905290), ncRNA	2264	Cluster0001
LOC101905294:gi|741981589|ref|XR_240781.2|	LOC101905294	gi|741981589|ref|XR_240781.2|	PREDICTED: Bos taurus uncharacterized LOC101905294 (LOC101905294), ncRNA	2237	Cluster0001
LOC101905313:gi|982974972|ref|XM_005201043.3|	LOC101905313	gi|982974972|ref|XM_005201043.3|	PREDICTED: Bos taurus intestinal mucin-like protein (LOC101905313), mRNA	2236	Cluster0001
LOC101905319:gi|982915862|ref|XR_001495341.1|	LOC101905319	gi|982915862|ref|XR_001495341.1|	PREDICTED: Bos taurus uncharacterized LOC101905319 (LOC101905319), ncRNA	1942	Cluster0001
LOC101905355:gi|982926472|ref|XR_234657.3|	LOC101905355	gi|982926472|ref|XR_234657.3|	PREDICTED: Bos taurus uncharacterized LOC101905355 (LOC101905355), transcript variant X1, ncRNA	2252	Cluster0001
LOC101905355:gi|982926473|ref|XR_806838.2|	LOC101905355	gi|982926473|ref|XR_806838.2|	PREDICTED: Bos taurus uncharacterized LOC101905355 (LOC101905355), transcript variant X2, ncRNA	2203	Cluster0001
LOC101905381:gi|982959371|ref|XR_238946.3|	LOC101905381	gi|982959371|ref|XR_238946.3|	PREDICTED: Bos taurus uncharacterized LOC101905381 (LOC101905381), ncRNA	1859	Cluster0001
LOC101905432:gi|982943695|ref|XM_005215018.3|	LOC101905432	gi|982943695|ref|XM_005215018.3|	PREDICTED: Bos taurus deoxynucleoside triphosphate triphosphohydrolase SAMHD1-like (LOC101905432), mRNA	2272	Cluster0001
LOC101905630:gi|982947578|ref|XM_015474105.1|	LOC101905630	gi|982947578|ref|XM_015474105.1|	PREDICTED: Bos taurus complement factor H-like (LOC101905630), partial mRNA	2275	Cluster0001
LOC101905783:gi|982950609|ref|XR_238140.3|	LOC101905783	gi|982950609|ref|XR_238140.3|	PREDICTED: Bos taurus uncharacterized LOC101905783 (LOC101905783), ncRNA	2246	Cluster0001
LOC101906009:gi|982973576|ref|XM_005227935.3|	LOC101906009	gi|982973576|ref|XM_005227935.3|	PREDICTED: Bos taurus uncharacterized protein CXorf21 homolog (LOC101906009), transcript variant X1, mRNA	2178	Cluster0001
LOC101906104:gi|982964808|ref|XR_814973.2|	LOC101906104	gi|982964808|ref|XR_814973.2|	PREDICTED: Bos taurus uncharacterized LOC101906104 (LOC101906104), ncRNA	497	Cluster0001
LOC101906227:gi|982944841|ref|XR_001501841.1|	LOC101906227	gi|982944841|ref|XR_001501841.1|	PREDICTED: Bos taurus uncharacterized LOC101906227 (LOC101906227), transcript variant X1, ncRNA	2238	Cluster0001
LOC101906227:gi|982944842|ref|XR_811169.2|	LOC101906227	gi|982944842|ref|XR_811169.2|	PREDICTED: Bos taurus uncharacterized LOC101906227 (LOC101906227), transcript variant X2, ncRNA	2248	Cluster0001
LOC101906244:gi|741955848|ref|XR_233104.2|	LOC101906244	gi|741955848|ref|XR_233104.2|	PREDICTED: Bos taurus uncharacterized LOC101906244 (LOC101906244), ncRNA	2110	Cluster0001
LOC101906326:gi|982967694|ref|XM_015460545.1|	LOC101906326	gi|982967694|ref|XM_015460545.1|	PREDICTED: Bos taurus mucin-2-like (LOC101906326), partial mRNA	2145	Cluster0001
LOC101906408:gi|982916225|ref|XM_010802846.2|	LOC101906408	gi|982916225|ref|XM_010802846.2|	PREDICTED: Bos taurus uncharacterized LOC101906408 (LOC101906408), mRNA	2220	Cluster0001
LOC101906410:gi|982949249|ref|XR_001502119.1|	LOC101906410	gi|982949249|ref|XR_001502119.1|	PREDICTED: Bos taurus uncharacterized LOC101906410 (LOC101906410), transcript variant X2, ncRNA	1634	Cluster0001
LOC101906436:gi|982927827|ref|XM_015471506.1|	LOC101906436	gi|982927827|ref|XM_015471506.1|	PREDICTED: Bos taurus ankyrin-2-like (LOC101906436), mRNA	2281	Cluster0001
LOC101906456:gi|528976606|ref|XM_005215722.1|	LOC101906456	gi|528976606|ref|XM_005215722.1|	PREDICTED: Bos taurus repetitive proline-rich cell wall protein-like (LOC101906456), mRNA	2251	Cluster0001
LOC101906812:gi|982941756|ref|XR_236786.3|	LOC101906812	gi|982941756|ref|XR_236786.3|	PREDICTED: Bos taurus uncharacterized LOC101906812 (LOC101906812), ncRNA	1307	Cluster0001
LOC101906823:gi|982946054|ref|XR_237514.3|	LOC101906823	gi|982946054|ref|XR_237514.3|	PREDICTED: Bos taurus uncharacterized LOC101906823 (LOC101906823), transcript variant X3, ncRNA	924	Cluster0001
LOC101906863:gi|982972758|ref|XR_816685.2|	LOC101906863	gi|982972758|ref|XR_816685.2|	PREDICTED: Bos taurus uncharacterized LOC101906863 (LOC101906863), ncRNA	2248	Cluster0001
LOC101906905:gi|741942949|ref|XR_236339.2|	LOC101906905	gi|741942949|ref|XR_236339.2|	PREDICTED: Bos taurus uncharacterized LOC101906905 (LOC101906905), transcript variant X1, ncRNA	2239	Cluster0001
LOC101907085:gi|982940178|ref|XM_005200930.3|	LOC101907085	gi|982940178|ref|XM_005200930.3|	PREDICTED: Bos taurus putative ubiquitin carboxyl-terminal hydrolase 17-like protein 23 (LOC101907085), partial mRNA	2177	Cluster0001
LOC101907227:gi|982969094|ref|XR_001494368.1|	LOC101907227	gi|982969094|ref|XR_001494368.1|	PREDICTED: Bos taurus putative protein FAM90A12P (LOC101907227), transcript variant X2, misc_RNA	2096	Cluster0001
LOC101907276:gi|982967505|ref|XR_240066.3|	LOC101907276	gi|982967505|ref|XR_240066.3|	PREDICTED: Bos taurus uncharacterized LOC101907276 (LOC101907276), ncRNA	2244	Cluster0001
LOC101907446:gi|982974994|ref|XR_233155.3|	LOC101907446	gi|982974994|ref|XR_233155.3|	PREDICTED: Bos taurus uncharacterized LOC101907446 (LOC101907446), ncRNA	2175	Cluster0001
LOC101907520:gi|982926020|ref|XR_806738.2|	LOC101907520	gi|982926020|ref|XR_806738.2|	PREDICTED: Bos taurus uncharacterized LOC101907520 (LOC101907520), ncRNA	490	Cluster0001
LOC101907627:gi|528960928|ref|XM_005210912.1|	LOC101907627	gi|528960928|ref|XM_005210912.1|	PREDICTED: Bos taurus double homeobox protein 4-like protein 4 (LOC101907627), transcript variant X1, mRNA	2203	Cluster0001
LOC101907803:gi|982944491|ref|XR_001501815.1|	LOC101907803	gi|982944491|ref|XR_001501815.1|	PREDICTED: Bos taurus uncharacterized LOC101907803 (LOC101907803), transcript variant X1, ncRNA	2248	Cluster0001
LOC101907874:gi|741982291|ref|XR_240823.2|	LOC101907874	gi|741982291|ref|XR_240823.2|	PREDICTED: Bos taurus uncharacterized LOC101907874 (LOC101907874), ncRNA	1060	Cluster0001
LOC101907965:gi|982961672|ref|XM_010817627.2|	LOC101907965	gi|982961672|ref|XM_010817627.2|	PREDICTED: Bos taurus 26S proteasome complex subunit DSS1 (LOC101907965), mRNA	2156	Cluster0001
LOC101908225:gi|982945628|ref|XR_237476.2|	LOC101908225	gi|982945628|ref|XR_237476.2|	PREDICTED: Bos taurus uncharacterized LOC101908225 (LOC101908225), transcript variant X2, ncRNA	2248	Cluster0001
LOC101908491:gi|982994319|ref|XR_001497972.1|	LOC101908491	gi|982994319|ref|XR_001497972.1|	PREDICTED: Bos taurus uncharacterized LOC101908491 (LOC101908491), ncRNA	2248	Cluster0001
LOC101908506:gi|982924270|ref|XR_806461.2|	LOC101908506	gi|982924270|ref|XR_806461.2|	PREDICTED: Bos taurus uncharacterized LOC101908506 (LOC101908506), ncRNA	2246	Cluster0001
LOC101908683:gi|982959783|ref|XR_001494504.1|	LOC101908683	gi|982959783|ref|XR_001494504.1|	PREDICTED: Bos taurus uncharacterized LOC101908683 (LOC101908683), transcript variant X2, ncRNA	696	Cluster0001
LOC101908758:gi|982992253|ref|XM_015465801.1|	LOC101908758	gi|982992253|ref|XM_015465801.1|	PREDICTED: Bos taurus multidrug resistance-associated protein 4-like (LOC101908758), transcript variant X2, mRNA	1926	Cluster0001
LOC101908982:gi|982948763|ref|XM_015475239.1|	LOC101908982	gi|982948763|ref|XM_015475239.1|	PREDICTED: Bos taurus PRAME family member 9/15-like (LOC101908982), mRNA	2231	Cluster0001
LOC101909087:gi|982934388|ref|XM_015472684.1|	LOC101909087	gi|982934388|ref|XM_015472684.1|	PREDICTED: Bos taurus sushi, von Willebrand factor type A, EGF and pentraxin domain-containing protein 1-like (LOC101909087), mRNA	2213	Cluster0001
LOC101909168:gi|982927721|ref|XM_015471487.1|	LOC101909168	gi|982927721|ref|XM_015471487.1|	PREDICTED: Bos taurus rho GTPase-activating protein 20-like (LOC101909168), transcript variant X1, mRNA	2215	Cluster0001
LOC101909328:gi|982959799|ref|XR_813882.2|	LOC101909328	gi|982959799|ref|XR_813882.2|	PREDICTED: Bos taurus uncharacterized LOC101909328 (LOC101909328), transcript variant X2, ncRNA	2253	Cluster0001
LOC101909682:gi|982933721|ref|XR_808372.2|	LOC101909682	gi|982933721|ref|XR_808372.2|	PREDICTED: Bos taurus uncharacterized LOC101909682 (LOC101909682), ncRNA	2248	Cluster0001
LOC104968484:gi|982961071|ref|XM_005222343.3|	LOC104968484	gi|982961071|ref|XM_005222343.3|	PREDICTED: Bos taurus Ig heavy chain Mem5-like (LOC104968484), partial mRNA	2248	Cluster0001
LOC104968494:gi|982958283|ref|XM_010816440.2|	LOC104968494	gi|982958283|ref|XM_010816440.2|	PREDICTED: Bos taurus intercellular adhesion molecule 2 (LOC104968494), mRNA	2275	Cluster0001
LOC104968634:gi|982939088|ref|XM_010810101.2|	LOC104968634	gi|982939088|ref|XM_010810101.2|	PREDICTED: Bos taurus antimicrobial peptide NK-lysin-like (LOC104968634), mRNA	2249	Cluster0001
LOC104968705:gi|982969065|ref|XR_803989.2|	LOC104968705	gi|982969065|ref|XR_803989.2|	PREDICTED: Bos taurus uncharacterized LOC104968705 (LOC104968705), ncRNA	1885	Cluster0001
LOC104969170:gi|982931947|ref|XR_001500660.1|	LOC104969170	gi|982931947|ref|XR_001500660.1|	PREDICTED: Bos taurus uncharacterized LOC104969170 (LOC104969170), transcript variant X1, ncRNA	2176	Cluster0001
LOC104969290:gi|982933084|ref|XR_808189.2|	LOC104969290	gi|982933084|ref|XR_808189.2|	PREDICTED: Bos taurus uncharacterized LOC104969290 (LOC104969290), ncRNA	2016	Cluster0001
LOC104969852:gi|982927710|ref|XM_015471484.1|	LOC104969852	gi|982927710|ref|XM_015471484.1|	PREDICTED: Bos taurus rho GTPase-activating protein 20-like (LOC104969852), transcript variant X1, mRNA	2191	Cluster0001
LOC104969857:gi|982959786|ref|XM_015459140.1|	LOC104969857	gi|982959786|ref|XM_015459140.1|	PREDICTED: Bos taurus liprin-alpha-1-like (LOC104969857), mRNA	2076	Cluster0001
LOC104970061:gi|982974940|ref|XM_010822284.2|	LOC104970061	gi|982974940|ref|XM_010822284.2|	PREDICTED: Bos taurus odorant-binding protein-like (LOC104970061), mRNA	2258	Cluster0001
LOC104970441:gi|982951236|ref|XM_010814293.2|	LOC104970441	gi|982951236|ref|XM_010814293.2|	PREDICTED: Bos taurus heat shock transcription factor, Y-linked-like (LOC104970441), mRNA	2248	Cluster0001
LOC104970517:gi|741982064|ref|XR_816817.1|	LOC104970517	gi|741982064|ref|XR_816817.1|	PREDICTED: Bos taurus uncharacterized LOC104970517 (LOC104970517), ncRNA	2100	Cluster0001
LOC104970696:gi|982941628|ref|XR_803947.2|	LOC104970696	gi|982941628|ref|XR_803947.2|	PREDICTED: Bos taurus multidrug resistance-associated protein 4-like (LOC104970696), transcript variant X1, misc_RNA	236	Cluster0001
LOC104970720:gi|982964969|ref|XR_001502196.1|	LOC104970720	gi|982964969|ref|XR_001502196.1|	PREDICTED: Bos taurus uncharacterized LOC104970720 (LOC104970720), ncRNA	2277	Cluster0001
LOC104970846:gi|982910263|ref|XR_001500388.1|	LOC104970846	gi|982910263|ref|XR_001500388.1|	PREDICTED: Bos taurus uncharacterized LOC104970846 (LOC104970846), transcript variant X2, ncRNA	2160	Cluster0001
LOC104971118:gi|982913094|ref|XR_804690.2|	LOC104971118	gi|982913094|ref|XR_804690.2|	PREDICTED: Bos taurus uncharacterized LOC104971118 (LOC104971118), ncRNA	1864	Cluster0001
LOC104971398:gi|982915864|ref|XR_805238.2|	LOC104971398	gi|982915864|ref|XR_805238.2|	PREDICTED: Bos taurus uncharacterized LOC104971398 (LOC104971398), ncRNA	2259	Cluster0001
LOC104971553:gi|983012167|ref|XR_805440.2|	LOC104971553	gi|983012167|ref|XR_805440.2|	PREDICTED: Bos taurus uncharacterized LOC104971553 (LOC104971553), ncRNA	2202	Cluster0001
LOC104971647:gi|982919385|ref|XR_001497049.1|	LOC104971647	gi|982919385|ref|XR_001497049.1|	PREDICTED: Bos taurus uncharacterized LOC104971647 (LOC104971647), transcript variant X1, ncRNA	1955	Cluster0001
LOC104971669:gi|982919481|ref|XR_001497247.1|	LOC104971669	gi|982919481|ref|XR_001497247.1|	PREDICTED: Bos taurus uncharacterized LOC104971669 (LOC104971669), transcript variant X1, ncRNA	2283	Cluster0001
LOC104971670:gi|982919482|ref|XR_805597.2|	LOC104971670	gi|982919482|ref|XR_805597.2|	PREDICTED: Bos taurus uncharacterized LOC104971670 (LOC104971670), ncRNA	2289	Cluster0001
LOC104971690:gi|982919478|ref|XM_015464939.1|	LOC104971690	gi|982919478|ref|XM_015464939.1|	PREDICTED: Bos taurus collagen alpha-1(XXIV) chain-like (LOC104971690), mRNA	2294	Cluster0001
LOC104971756:gi|741921585|ref|XR_805704.1|	LOC104971756	gi|741921585|ref|XR_805704.1|	PREDICTED: Bos taurus uncharacterized LOC104971756 (LOC104971756), transcript variant X1, ncRNA	2248	Cluster0001
LOC104971779:gi|983012186|ref|XR_001495678.1|	LOC104971779	gi|983012186|ref|XR_001495678.1|	PREDICTED: Bos taurus uncharacterized LOC104971779 (LOC104971779), ncRNA	2229	Cluster0001
LOC104971859:gi|983012162|ref|XM_015461880.1|	LOC104971859	gi|983012162|ref|XM_015461880.1|	PREDICTED: Bos taurus heat shock transcription factor, Y-linked-like (LOC104971859), mRNA	2248	Cluster0001
LOC104971949:gi|983012117|ref|XM_015461872.1|	LOC104971949	gi|983012117|ref|XM_015461872.1|	PREDICTED: Bos taurus testis-specific Y-encoded protein 1-like (LOC104971949), mRNA	2227	Cluster0001
LOC104971990:gi|983012211|ref|XM_015461891.1|	LOC104971990	gi|983012211|ref|XM_015461891.1|	PREDICTED: Bos taurus heat shock transcription factor, Y-linked-like (LOC104971990), mRNA	2248	Cluster0001
LOC104972021:gi|983012218|ref|XM_015461894.1|	LOC104972021	gi|983012218|ref|XM_015461894.1|	PREDICTED: Bos taurus heat shock transcription factor, Y-linked-like (LOC104972021), mRNA	2221	Cluster0001
LOC104972115:gi|741924008|ref|XR_806191.1|	LOC104972115	gi|741924008|ref|XR_806191.1|	PREDICTED: Bos taurus uncharacterized LOC104972115 (LOC104972115), ncRNA	2267	Cluster0001
LOC104972343:gi|982963772|ref|XM_015459861.1|	LOC104972343	gi|982963772|ref|XM_015459861.1|	PREDICTED: Bos taurus CAP-Gly domain-containing linker protein 1-like (LOC104972343), mRNA	1384	Cluster0001
LOC104972477:gi|982926209|ref|XR_806782.2|	LOC104972477	gi|982926209|ref|XR_806782.2|	PREDICTED: Bos taurus uncharacterized LOC104972477 (LOC104972477), ncRNA	1944	Cluster0001
LOC104972630:gi|741928963|ref|XR_807095.1|	LOC104972630	gi|741928963|ref|XR_807095.1|	PREDICTED: Bos taurus uncharacterized LOC104972630 (LOC104972630), ncRNA	2031	Cluster0001
LOC104972632:gi|982927716|ref|XR_807097.2|	LOC104972632	gi|982927716|ref|XR_807097.2|	PREDICTED: Bos taurus uncharacterized LOC104972632 (LOC104972632), ncRNA	2263	Cluster0001
LOC104972644:gi|982927730|ref|XM_015471490.1|	LOC104972644	gi|982927730|ref|XM_015471490.1|	PREDICTED: Bos taurus uncharacterized LOC104972644 (LOC104972644), mRNA	2262	Cluster0001
LOC104972812:gi|982930767|ref|XR_807680.2|	LOC104972812	gi|982930767|ref|XR_807680.2|	PREDICTED: Bos taurus uncharacterized LOC104972812 (LOC104972812), ncRNA	2213	Cluster0001
LOC104972855:gi|982932385|ref|XR_001500692.1|	LOC104972855	gi|982932385|ref|XR_001500692.1|	PREDICTED: Bos taurus uncharacterized LOC104972855 (LOC104972855), ncRNA	2222	Cluster0001
LOC104972910:gi|982986444|ref|XR_001496962.1|	LOC104972910	gi|982986444|ref|XR_001496962.1|	PREDICTED: Bos taurus uncharacterized LOC104972910 (LOC104972910), ncRNA	2248	Cluster0001
LOC104972985:gi|741937801|ref|XM_010808475.1|	LOC104972985	gi|741937801|ref|XM_010808475.1|	PREDICTED: Bos taurus testis-specific Y-encoded protein 1-like (LOC104972985), mRNA	2252	Cluster0001
LOC104973003:gi|982935854|ref|XR_001501088.1|	LOC104973003	gi|982935854|ref|XR_001501088.1|	PREDICTED: Bos taurus uncharacterized LOC104973003 (LOC104973003), ncRNA	1469	Cluster0001
LOC104973236:gi|982937800|ref|XR_809485.2|	LOC104973236	gi|982937800|ref|XR_809485.2|	PREDICTED: Bos taurus uncharacterized LOC104973236 (LOC104973236), ncRNA	2253	Cluster0001
LOC104973326:gi|741942950|ref|XR_809679.1|	LOC104973326	gi|741942950|ref|XR_809679.1|	PREDICTED: Bos taurus uncharacterized LOC104973326 (LOC104973326), transcript variant X1, ncRNA	2248	Cluster0001
LOC104973514:gi|982940179|ref|XM_015473710.1|	LOC104973514	gi|982940179|ref|XM_015473710.1|	PREDICTED: Bos taurus olfactory receptor 5M9-like (LOC104973514), mRNA	2258	Cluster0001
LOC104973758:gi|982942560|ref|XR_001501629.1|	LOC104973758	gi|982942560|ref|XR_001501629.1|	PREDICTED: Bos taurus uncharacterized LOC104973758 (LOC104973758), ncRNA	2262	Cluster0001
LOC104973760:gi|982942558|ref|XR_001501627.1|	LOC104973760	gi|982942558|ref|XR_001501627.1|	PREDICTED: Bos taurus uncharacterized LOC104973760 (LOC104973760), transcript variant X2, ncRNA	2141	Cluster0001
LOC104973826:gi|982943351|ref|XM_010811573.2|	LOC104973826	gi|982943351|ref|XM_010811573.2|	PREDICTED: Bos taurus signal-regulatory protein beta-1 isoform 3-like (LOC104973826), mRNA	2239	Cluster0001
LOC104973892:gi|982943810|ref|XR_810891.2|	LOC104973892	gi|982943810|ref|XR_810891.2|	PREDICTED: Bos taurus uncharacterized LOC104973892 (LOC104973892), ncRNA	2259	Cluster0001
LOC104973945:gi|982943997|ref|XR_810980.2|	LOC104973945	gi|982943997|ref|XR_810980.2|	PREDICTED: Bos taurus uncharacterized LOC104973945 (LOC104973945), ncRNA	2246	Cluster0001
LOC104974054:gi|982944892|ref|XR_001501847.1|	LOC104974054	gi|982944892|ref|XR_001501847.1|	PREDICTED: Bos taurus uncharacterized LOC104974054 (LOC104974054), ncRNA	2248	Cluster0001
LOC104974349:gi|982947309|ref|XR_811747.2|	LOC104974349	gi|982947309|ref|XR_811747.2|	PREDICTED: Bos taurus uncharacterized LOC104974349 (LOC104974349), transcript variant X1, ncRNA	2215	Cluster0001
LOC104974349:gi|982995950|ref|XR_001498161.1|	LOC104974349	gi|982995950|ref|XR_001498161.1|	PREDICTED: Bos taurus uncharacterized LOC104974349 (LOC104974349), transcript variant X2, ncRNA	2248	Cluster0001
LOC104974772:gi|982952039|ref|XR_001502321.1|	LOC104974772	gi|982952039|ref|XR_001502321.1|	PREDICTED: Bos taurus uncharacterized LOC104974772 (LOC104974772), transcript variant X2, ncRNA	2235	Cluster0001
LOC104974875:gi|741959768|ref|XR_812830.1|	LOC104974875	gi|741959768|ref|XR_812830.1|	PREDICTED: Bos taurus uncharacterized LOC104974875 (LOC104974875), ncRNA	2239	Cluster0001
LOC104974876:gi|982953040|ref|XR_812832.2|	LOC104974876	gi|982953040|ref|XR_812832.2|	PREDICTED: Bos taurus uncharacterized LOC104974876 (LOC104974876), ncRNA	2172	Cluster0001
LOC104975053:gi|982957496|ref|XR_813293.2|	LOC104975053	gi|982957496|ref|XR_813293.2|	PREDICTED: Bos taurus uncharacterized LOC104975053 (LOC104975053), ncRNA	1746	Cluster0001
LOC104975617:gi|982962926|ref|XR_001494810.1|	LOC104975617	gi|982962926|ref|XR_001494810.1|	PREDICTED: Bos taurus uncharacterized LOC104975617 (LOC104975617), ncRNA	622	Cluster0001
LOC104975658:gi|982963764|ref|XR_814830.2|	LOC104975658	gi|982963764|ref|XR_814830.2|	PREDICTED: Bos taurus uncharacterized LOC104975658 (LOC104975658), ncRNA	2253	Cluster0001
LOC104975888:gi|741974734|ref|XR_815466.1|	LOC104975888	gi|741974734|ref|XR_815466.1|	PREDICTED: Bos taurus uncharacterized LOC104975888 (LOC104975888), ncRNA	2246	Cluster0001
LOC104976034:gi|982969069|ref|XR_815890.2|	LOC104976034	gi|982969069|ref|XR_815890.2|	PREDICTED: Bos taurus uncharacterized LOC104976034 (LOC104976034), ncRNA	544	Cluster0001
LOC104976076:gi|982969373|ref|XR_001495290.1|	LOC104976076	gi|982969373|ref|XR_001495290.1|	PREDICTED: Bos taurus uncharacterized LOC104976076 (LOC104976076), transcript variant X1, ncRNA	2171	Cluster0001
LOC104976076:gi|982969374|ref|XR_815986.2|	LOC104976076	gi|982969374|ref|XR_815986.2|	PREDICTED: Bos taurus uncharacterized LOC104976076 (LOC104976076), transcript variant X2, ncRNA	2248	Cluster0001
LOC104976076:gi|982969376|ref|XR_001495291.1|	LOC104976076	gi|982969376|ref|XR_001495291.1|	PREDICTED: Bos taurus uncharacterized LOC104976076 (LOC104976076), transcript variant X3, ncRNA	2221	Cluster0001
LOC104976225:gi|982971140|ref|XR_001495399.1|	LOC104976225	gi|982971140|ref|XR_001495399.1|	PREDICTED: Bos taurus uncharacterized LOC104976225 (LOC104976225), ncRNA	2248	Cluster0001
LOC104976236:gi|982971308|ref|XR_816415.2|	LOC104976236	gi|982971308|ref|XR_816415.2|	PREDICTED: Bos taurus uncharacterized LOC104976236 (LOC104976236), ncRNA	2191	Cluster0001
LOC104976276:gi|982971808|ref|XR_001495448.1|	LOC104976276	gi|982971808|ref|XR_001495448.1|	PREDICTED: Bos taurus uncharacterized LOC104976276 (LOC104976276), ncRNA	2191	Cluster0001
LOC104976330:gi|982972978|ref|XR_816746.2|	LOC104976330	gi|982972978|ref|XR_816746.2|	PREDICTED: Bos taurus uncharacterized LOC104976330 (LOC104976330), ncRNA	2245	Cluster0001
LOC104976366:gi|982973455|ref|XR_001495581.1|	LOC104976366	gi|982973455|ref|XR_001495581.1|	PREDICTED: Bos taurus uncharacterized LOC104976366 (LOC104976366), transcript variant X1, ncRNA	2248	Cluster0001
LOC107131135:gi|982932701|ref|XR_001500746.1|	LOC107131135	gi|982932701|ref|XR_001500746.1|	PREDICTED: Bos taurus multiple C2 and transmembrane domain-containing protein 1 pseudogene (LOC107131135), misc_RNA	2293	Cluster0001
LOC107131138:gi|741980345|ref|XM_010821161.1|	LOC107131138	gi|741980345|ref|XM_010821161.1|	PREDICTED: Bos taurus fermitin family homolog 3 (LOC107131138), mRNA	2170	Cluster0001
LOC107131142:gi|982941928|ref|XM_015473938.1|	LOC107131142	gi|982941928|ref|XM_015473938.1|	PREDICTED: Bos taurus tumor necrosis factor ligand superfamily member 13B-like (LOC107131142), mRNA	1514	Cluster0001
LOC107131152:gi|741929021|ref|XM_010805879.1|	LOC107131152	gi|741929021|ref|XM_010805879.1|	PREDICTED: Bos taurus fatty acid-binding protein, intestinal (LOC107131152), transcript variant X1, mRNA	2252	Cluster0001
LOC107131152:gi|982982908|ref|XR_001496562.1|	LOC107131152	gi|982982908|ref|XR_001496562.1|	PREDICTED: Bos taurus fatty acid-binding protein, intestinal (LOC107131152), transcript variant X2, misc_RNA	2038	Cluster0001
LOC107131169:gi|982969584|ref|XM_002698716.5|	LOC107131169	gi|982969584|ref|XM_002698716.5|	PREDICTED: Bos taurus G-protein coupled receptor 124-like (LOC107131169), mRNA	2206	Cluster0001
LOC107131177:gi|982935507|ref|XM_010808693.2|	LOC107131177	gi|982935507|ref|XM_010808693.2|	PREDICTED: Bos taurus nesprin-1-like (LOC107131177), mRNA	2269	Cluster0001
LOC107131194:gi|982927847|ref|XM_005207687.3|	LOC107131194	gi|982927847|ref|XM_005207687.3|	PREDICTED: Bos taurus ankyrin-2-like (LOC107131194), mRNA	2159	Cluster0001
LOC107131195:gi|982941377|ref|XM_005213873.3|	LOC107131195	gi|982941377|ref|XM_005213873.3|	PREDICTED: Bos taurus cis-aconitate decarboxylase-like (LOC107131195), mRNA	2258	Cluster0001
LOC107131209:gi|982963980|ref|XM_005223693.3|	LOC107131209	gi|982963980|ref|XM_005223693.3|	PREDICTED: Bos taurus complement C4-like (LOC107131209), mRNA	2264	Cluster0001
LOC107131224:gi|982954439|ref|XM_002683769.4|	LOC107131224	gi|982954439|ref|XM_002683769.4|	PREDICTED: Bos taurus sialic acid-binding Ig-like lectin 14 (LOC107131224), transcript variant X2, mRNA	2248	Cluster0001
LOC107131239:gi|982929898|ref|XM_015471937.1|	LOC107131239	gi|982929898|ref|XM_015471937.1|	PREDICTED: Bos taurus adhesion G protein-coupled receptor E2-like (LOC107131239), mRNA	2248	Cluster0001
LOC107131255:gi|982941700|ref|XM_015473899.1|	LOC107131255	gi|982941700|ref|XM_015473899.1|	PREDICTED: Bos taurus multidrug resistance-associated protein 4-like (LOC107131255), transcript variant X1, mRNA	1051	Cluster0001
LOC107131261:gi|982909612|ref|XM_005201177.3|	LOC107131261	gi|982909612|ref|XM_005201177.3|	PREDICTED: Bos taurus leukocyte immunoglobulin-like receptor subfamily A member 5 (LOC107131261), mRNA	2253	Cluster0001
LOC107131282:gi|982973673|ref|XR_816932.2|	LOC107131282	gi|982973673|ref|XR_816932.2|	PREDICTED: Bos taurus uncharacterized LOC107131282 (LOC107131282), ncRNA	2079	Cluster0001
LOC107131296:gi|982921983|ref|XR_001500092.1|	LOC107131296	gi|982921983|ref|XR_001500092.1|	PREDICTED: Bos taurus uncharacterized LOC107131296 (LOC107131296), ncRNA	2274	Cluster0001
LOC107131359:gi|982921611|ref|XR_001499538.1|	LOC107131359	gi|982921611|ref|XR_001499538.1|	PREDICTED: Bos taurus uncharacterized LOC107131359 (LOC107131359), ncRNA	2248	Cluster0001
LOC107131375:gi|983007175|ref|XM_015469360.1|	LOC107131375	gi|983007175|ref|XM_015469360.1|	PREDICTED: Bos taurus integrin alpha-X-like (LOC107131375), mRNA	2235	Cluster0001
LOC107131383:gi|982943983|ref|XM_015474324.1|	LOC107131383	gi|982943983|ref|XM_015474324.1|	PREDICTED: Bos taurus liprin-alpha-1-like (LOC107131383), transcript variant X1, mRNA	2223	Cluster0001
LOC107131395:gi|982958304|ref|XR_001494359.1|	LOC107131395	gi|982958304|ref|XR_001494359.1|	PREDICTED: Bos taurus uncharacterized LOC107131395 (LOC107131395), ncRNA	2248	Cluster0001
LOC107131399:gi|983003944|ref|XR_001499018.1|	LOC107131399	gi|983003944|ref|XR_001499018.1|	PREDICTED: Bos taurus Ig alpha-2 chain C region-like (LOC107131399), misc_RNA	2247	Cluster0001
LOC107131521:gi|982957912|ref|XM_015458847.1|	LOC107131521	gi|982957912|ref|XM_015458847.1|	PREDICTED: Bos taurus keratin, type I cytoskeletal 20 (LOC107131521), mRNA	1739	Cluster0001
LOC107131548:gi|982959043|ref|XR_001494413.1|	LOC107131548	gi|982959043|ref|XR_001494413.1|	PREDICTED: Bos taurus uncharacterized LOC107131548 (LOC107131548), ncRNA	2247	Cluster0001
LOC107131570:gi|982959553|ref|XR_001494469.1|	LOC107131570	gi|982959553|ref|XR_001494469.1|	PREDICTED: Bos taurus uncharacterized LOC107131570 (LOC107131570), ncRNA	2002	Cluster0001
LOC107131638:gi|982961070|ref|XR_001494666.1|	LOC107131638	gi|982961070|ref|XR_001494666.1|	PREDICTED: Bos taurus uncharacterized LOC107131638 (LOC107131638), ncRNA	2248	Cluster0001
LOC107131719:gi|982977706|ref|XR_001495951.1|	LOC107131719	gi|982977706|ref|XR_001495951.1|	PREDICTED: Bos taurus uncharacterized LOC107131719 (LOC107131719), transcript variant X2, ncRNA	2297	Cluster0001
LOC107131921:gi|982969891|ref|XR_001495329.1|	LOC107131921	gi|982969891|ref|XR_001495329.1|	PREDICTED: Bos taurus uncharacterized LOC107131921 (LOC107131921), ncRNA	2250	Cluster0001
LOC107131984:gi|982972508|ref|XR_001495500.1|	LOC107131984	gi|982972508|ref|XR_001495500.1|	PREDICTED: Bos taurus uncharacterized LOC107131984 (LOC107131984), ncRNA	680	Cluster0001
LOC107131990:gi|982972678|ref|XR_001495515.1|	LOC107131990	gi|982972678|ref|XR_001495515.1|	PREDICTED: Bos taurus uncharacterized LOC107131990 (LOC107131990), ncRNA	1891	Cluster0001
LOC107132017:gi|982973330|ref|XM_015461568.1|	LOC107132017	gi|982973330|ref|XM_015461568.1|	PREDICTED: Bos taurus nuclear RNA export factor 3-like (LOC107132017), mRNA	2220	Cluster0001
LOC107132021:gi|982973336|ref|XR_001495559.1|	LOC107132021	gi|982973336|ref|XR_001495559.1|	PREDICTED: Bos taurus uncharacterized LOC107132021 (LOC107132021), ncRNA	2248	Cluster0001
LOC107132022:gi|982973337|ref|XR_001495560.1|	LOC107132022	gi|982973337|ref|XR_001495560.1|	PREDICTED: Bos taurus uncharacterized LOC107132022 (LOC107132022), ncRNA	2248	Cluster0001
LOC107132026:gi|982973344|ref|XR_001495566.1|	LOC107132026	gi|982973344|ref|XR_001495566.1|	PREDICTED: Bos taurus uncharacterized LOC107132026 (LOC107132026), ncRNA	2248	Cluster0001
LOC107132027:gi|982973345|ref|XR_001495567.1|	LOC107132027	gi|982973345|ref|XR_001495567.1|	PREDICTED: Bos taurus uncharacterized LOC107132027 (LOC107132027), ncRNA	2109	Cluster0001
LOC107132040:gi|983010845|ref|XR_001500097.1|	LOC107132040	gi|983010845|ref|XR_001500097.1|	PREDICTED: Bos taurus uncharacterized LOC107132040 (LOC107132040), transcript variant X2, ncRNA	2233	Cluster0001
LOC107132200:gi|982911523|ref|XR_001501053.1|	LOC107132200	gi|982911523|ref|XR_001501053.1|	PREDICTED: Bos taurus uncharacterized LOC107132200 (LOC107132200), ncRNA	2248	Cluster0001
LOC107132257:gi|982977412|ref|XR_001495908.1|	LOC107132257	gi|982977412|ref|XR_001495908.1|	PREDICTED: Bos taurus uncharacterized LOC107132257 (LOC107132257), ncRNA	2128	Cluster0001
LOC107132365:gi|982920682|ref|XM_015467536.1|	LOC107132365	gi|982920682|ref|XM_015467536.1|	PREDICTED: Bos taurus DNA-directed RNA polymerase II subunit RPB1-like (LOC107132365), mRNA	2236	Cluster0001
LOC107132537:gi|982927704|ref|XR_001500449.1|	LOC107132537	gi|982927704|ref|XR_001500449.1|	PREDICTED: Bos taurus uncharacterized LOC107132537 (LOC107132537), ncRNA	2025	Cluster0001
LOC107132540:gi|982927729|ref|XR_001500455.1|	LOC107132540	gi|982927729|ref|XR_001500455.1|	PREDICTED: Bos taurus uncharacterized LOC107132540 (LOC107132540), ncRNA	2262	Cluster0001
LOC107132542:gi|982982896|ref|XR_001496556.1|	LOC107132542	gi|982982896|ref|XR_001496556.1|	PREDICTED: Bos taurus uncharacterized LOC107132542 (LOC107132542), transcript variant X2, ncRNA	2248	Cluster0001
LOC107132575:gi|982928690|ref|XR_001500522.1|	LOC107132575	gi|982928690|ref|XR_001500522.1|	PREDICTED: Bos taurus uncharacterized LOC107132575 (LOC107132575), ncRNA	2148	Cluster0001
LOC107132604:gi|982930015|ref|XR_001500567.1|	LOC107132604	gi|982930015|ref|XR_001500567.1|	PREDICTED: Bos taurus uncharacterized LOC107132604 (LOC107132604), transcript variant X1, ncRNA	2248	Cluster0001
LOC107132617:gi|982931145|ref|XM_015472117.1|	LOC107132617	gi|982931145|ref|XM_015472117.1|	PREDICTED: Bos taurus uncharacterized LOC107132617 (LOC107132617), mRNA	2290	Cluster0001
LOC107132966:gi|982940072|ref|XR_001501429.1|	LOC107132966	gi|982940072|ref|XR_001501429.1|	PREDICTED: Bos taurus uncharacterized LOC107132966 (LOC107132966), ncRNA	2189	Cluster0001
LOC107132975:gi|982991657|ref|XM_015465613.1|	LOC107132975	gi|982991657|ref|XM_015465613.1|	PREDICTED: Bos taurus extensin-like (LOC107132975), mRNA	2245	Cluster0001
LOC107132976:gi|982991671|ref|XR_001497614.1|	LOC107132976	gi|982991671|ref|XR_001497614.1|	PREDICTED: Bos taurus uncharacterized LOC107132976 (LOC107132976), ncRNA	2255	Cluster0001
LOC107133057:gi|982943296|ref|XM_015474203.1|	LOC107133057	gi|982943296|ref|XM_015474203.1|	PREDICTED: Bos taurus uncharacterized protein DDB_G0290685-like (LOC107133057), mRNA	2207	Cluster0001
LOC107133092:gi|982994030|ref|XR_001497927.1|	LOC107133092	gi|982994030|ref|XR_001497927.1|	PREDICTED: Bos taurus uncharacterized LOC107133092 (LOC107133092), ncRNA	2164	Cluster0001
LOC107133093:gi|982994038|ref|XM_015466228.1|	LOC107133093	gi|982994038|ref|XM_015466228.1|	PREDICTED: Bos taurus liprin-alpha-1-like (LOC107133093), mRNA	2237	Cluster0001
LOC107133155:gi|982945635|ref|XM_015474627.1|	LOC107133155	gi|982945635|ref|XM_015474627.1|	PREDICTED: Bos taurus apolipoprotein C-III-like (LOC107133155), transcript variant X1, mRNA	2248	Cluster0001
LOC107133190:gi|982947052|ref|XR_001501972.1|	LOC107133190	gi|982947052|ref|XR_001501972.1|	PREDICTED: Bos taurus uncharacterized LOC107133190 (LOC107133190), transcript variant X2, ncRNA	2240	Cluster0001
LOC107133236:gi|982947957|ref|XR_001502069.1|	LOC107133236	gi|982947957|ref|XR_001502069.1|	PREDICTED: Bos taurus uncharacterized LOC107133236 (LOC107133236), ncRNA	911	Cluster0001
LOC107133266:gi|982949350|ref|XM_015475307.1|	LOC107133266	gi|982949350|ref|XM_015475307.1|	PREDICTED: Bos taurus uncharacterized LOC107133266 (LOC107133266), transcript variant X2, mRNA	2255	Cluster0001
LOC107133340:gi|982952358|ref|XR_001502341.1|	LOC107133340	gi|982952358|ref|XR_001502341.1|	PREDICTED: Bos taurus uncharacterized LOC107133340 (LOC107133340), ncRNA	1961	Cluster0001
LOC107133370:gi|983002420|ref|XM_015468225.1|	LOC107133370	gi|983002420|ref|XM_015468225.1|	PREDICTED: Bos taurus secreted and transmembrane protein 1A-like (LOC107133370), mRNA	2226	Cluster0001
LOC107133378:gi|983003673|ref|XR_001498966.1|	LOC107133378	gi|983003673|ref|XR_001498966.1|	PREDICTED: Bos taurus uncharacterized LOC107133378 (LOC107133378), ncRNA	2286	Cluster0001
LOC107133384:gi|983004565|ref|XR_001499176.1|	LOC107133384	gi|983004565|ref|XR_001499176.1|	PREDICTED: Bos taurus uncharacterized LOC107133384 (LOC107133384), ncRNA	2248	Cluster0001
LOC107133411:gi|983008615|ref|XR_001499757.1|	LOC107133411	gi|983008615|ref|XR_001499757.1|	PREDICTED: Bos taurus uncharacterized LOC107133411 (LOC107133411), ncRNA	2245	Cluster0001
LOC107133454:gi|982935720|ref|XM_015472952.1|	LOC107133454	gi|982935720|ref|XM_015472952.1|	PREDICTED: Bos taurus testis-specific Y-encoded protein 1-like (LOC107133454), mRNA	2249	Cluster0001
LOC404103:gi|45429978|ref|NM_205786.1|	LOC404103	gi|45429978|ref|NM_205786.1|	Bos taurus spleen trypsin inhibitor (LOC404103), mRNA	2255	Cluster0001
LOC404107:gi|982969071|ref|XR_240315.3|	LOC404107	gi|982969071|ref|XR_240315.3|	PREDICTED: Bos taurus uncharacterized LOC404107 (LOC404107), misc_RNA	2229	Cluster0001
LOC407171:gi|47564029|ref|NM_001001138.1|	LOC407171	gi|47564029|ref|NM_001001138.1|	Bos taurus Fc gamma 2 receptor (LOC407171), mRNA	2247	Cluster0001
LOC407171:gi|982954989|ref|XM_005219674.3|	LOC407171	gi|982954989|ref|XM_005219674.3|	PREDICTED: Bos taurus Fc gamma 2 receptor (LOC407171), transcript variant X1, mRNA	2248	Cluster0001
LOC444875:gi|982961072|ref|XM_010817385.2|	LOC444875	gi|982961072|ref|XM_010817385.2|	PREDICTED: Bos taurus Ig heavy chain V region PJ14 (LOC444875), transcript variant X1, partial mRNA	2248	Cluster0001
LOC444875:gi|983004228|ref|XM_010806042.2|	LOC444875	gi|983004228|ref|XM_010806042.2|	PREDICTED: Bos taurus Ig heavy chain V region PJ14 (LOC444875), transcript variant X2, mRNA	2248	Cluster0001
LOC444875:gi|983004230|ref|XM_015468644.1|	LOC444875	gi|983004230|ref|XM_015468644.1|	PREDICTED: Bos taurus Ig heavy chain V region PJ14 (LOC444875), transcript variant X3, mRNA	2281	Cluster0001
LOC504548:gi|529003762|ref|XM_002697377.2|	LOC504548	gi|529003762|ref|XM_002697377.2|	PREDICTED: Bos taurus ubiquitin D (LOC504548), mRNA	2251	Cluster0001
LOC504773:gi|297307162|ref|NM_001034220.2|	LOC504773	gi|297307162|ref|NM_001034220.2|	Bos taurus regakine 1 (LOC504773), mRNA	2280	Cluster0001
LOC504806:gi|982941447|ref|XM_002691898.4|	LOC504806	gi|982941447|ref|XM_002691898.4|	PREDICTED: Bos taurus cis-aconitate decarboxylase (LOC504806), mRNA	2201	Cluster0001
LOC505326:gi|983003699|ref|XM_003583745.4|	LOC505326	gi|983003699|ref|XM_003583745.4|	PREDICTED: Bos taurus mast cell protease 1A (LOC505326), mRNA	2248	Cluster0001
LOC506088:gi|982958284|ref|XM_010816438.2|	LOC506088	gi|982958284|ref|XM_010816438.2|	PREDICTED: Bos taurus intercellular adhesion molecule 2 (LOC506088), transcript variant X1, mRNA	2103	Cluster0001
LOC506088:gi|982958285|ref|XM_015458913.1|	LOC506088	gi|982958285|ref|XM_015458913.1|	PREDICTED: Bos taurus intercellular adhesion molecule 2 (LOC506088), transcript variant X2, mRNA	2302	Cluster0001
LOC506088:gi|983002379|ref|XM_015468206.1|	LOC506088	gi|983002379|ref|XM_015468206.1|	PREDICTED: Bos taurus intercellular adhesion molecule 2 (LOC506088), transcript variant X1, mRNA	2138	Cluster0001
LOC506868:gi|982954880|ref|XM_002683772.4|	LOC506868	gi|982954880|ref|XM_002683772.4|	PREDICTED: Bos taurus cationic amino acid transporter 3 (LOC506868), mRNA	1141	Cluster0001
LOC507055:gi|982919378|ref|XM_002686269.5|	LOC507055	gi|982919378|ref|XM_002686269.5|	PREDICTED: Bos taurus guanylate-binding protein 4 (LOC507055), transcript variant X1, mRNA	2258	Cluster0001
LOC507055:gi|982919379|ref|XM_005204357.3|	LOC507055	gi|982919379|ref|XM_005204357.3|	PREDICTED: Bos taurus guanylate-binding protein 4 (LOC507055), transcript variant X2, mRNA	2247	Cluster0001
LOC507055:gi|982919380|ref|XM_005204359.3|	LOC507055	gi|982919380|ref|XM_005204359.3|	PREDICTED: Bos taurus guanylate-binding protein 4 (LOC507055), transcript variant X3, mRNA	2150	Cluster0001
LOC507055:gi|982919381|ref|XM_015464659.1|	LOC507055	gi|982919381|ref|XM_015464659.1|	PREDICTED: Bos taurus guanylate-binding protein 4 (LOC507055), transcript variant X4, mRNA	2264	Cluster0001
LOC508153:gi|154152148|ref|NM_001100322.1|	LOC508153	gi|154152148|ref|NM_001100322.1|	Bos taurus uncharacterized LOC508153 (LOC508153), mRNA	2197	Cluster0001
LOC508153:gi|982959990|ref|XM_005221794.3|	LOC508153	gi|982959990|ref|XM_005221794.3|	PREDICTED: Bos taurus uncharacterized LOC508153 (LOC508153), transcript variant X1, mRNA	2085	Cluster0001
LOC508153:gi|982959991|ref|XM_010816931.2|	LOC508153	gi|982959991|ref|XM_010816931.2|	PREDICTED: Bos taurus uncharacterized LOC508153 (LOC508153), transcript variant X2, mRNA	2061	Cluster0001
LOC508153:gi|982959993|ref|XM_005221795.3|	LOC508153	gi|982959993|ref|XM_005221795.3|	PREDICTED: Bos taurus uncharacterized LOC508153 (LOC508153), transcript variant X4, mRNA	2076	Cluster0001
LOC508441:gi|982954301|ref|XM_002695221.4|	LOC508441	gi|982954301|ref|XM_002695221.4|	PREDICTED: Bos taurus myeloid cell surface antigen CD33 (LOC508441), transcript variant X4, mRNA	2248	Cluster0001
LOC508646:gi|982960462|ref|XM_002696646.4|	LOC508646	gi|982960462|ref|XM_002696646.4|	PREDICTED: Bos taurus granzyme B (LOC508646), mRNA	2248	Cluster0001
LOC508666:gi|346716108|ref|NM_001244199.1|	LOC508666	gi|346716108|ref|NM_001244199.1|	Bos taurus C-C motif chemokine 23 (LOC508666), mRNA	2260	Cluster0001
LOC508858:gi|982960461|ref|XM_002696645.5|	LOC508858	gi|982960461|ref|XM_002696645.5|	PREDICTED: Bos taurus duodenase-1 (LOC508858), mRNA	2259	Cluster0001
LOC509283:gi|982958474|ref|XM_002696144.4|	LOC509283	gi|982958474|ref|XM_002696144.4|	PREDICTED: Bos taurus E3 ubiquitin-protein ligase RNF213 (LOC509283), transcript variant X3, mRNA	2297	Cluster0001
LOC509283:gi|982958476|ref|XM_015458943.1|	LOC509283	gi|982958476|ref|XM_015458943.1|	PREDICTED: Bos taurus E3 ubiquitin-protein ligase RNF213 (LOC509283), transcript variant X4, mRNA	2248	Cluster0001
LOC509761:gi|982922001|ref|XM_002686914.4|	LOC509761	gi|982922001|ref|XM_002686914.4|	PREDICTED: Bos taurus hyaluronidase PH-20 (LOC509761), mRNA	2290	Cluster0001
LOC509972:gi|982926920|ref|XR_806889.2|	LOC509972	gi|982926920|ref|XR_806889.2|	PREDICTED: Bos taurus C-type lectin domain family 2 member D11-like (LOC509972), transcript variant X4, misc_RNA	1234	Cluster0001
LOC510185:gi|741927314|ref|XM_010805353.1|	LOC510185	gi|741927314|ref|XM_010805353.1|	PREDICTED: Bos taurus interleukin-2 receptor subunit beta (LOC510185), transcript variant X2, mRNA	2251	Cluster0001
LOC510185:gi|982926511|ref|XM_010805352.2|	LOC510185	gi|982926511|ref|XM_010805352.2|	PREDICTED: Bos taurus interleukin-2 receptor subunit beta (LOC510185), transcript variant X1, mRNA	2248	Cluster0001
LOC510193:gi|982926351|ref|XM_005206812.3|	LOC510193	gi|982926351|ref|XM_005206812.3|	PREDICTED: Bos taurus apolipoprotein L, 3-like (LOC510193), transcript variant X1, mRNA	2271	Cluster0001
LOC510904:gi|157074001|ref|NM_001103240.1|	LOC510904	gi|157074001|ref|NM_001103240.1|	Bos taurus uncharacterized LOC510904 (LOC510904), mRNA	2201	Cluster0001
LOC511180:gi|982954178|ref|XM_010815234.2|	LOC511180	gi|982954178|ref|XM_010815234.2|	PREDICTED: Bos taurus sialic acid-binding Ig-like lectin 5 (LOC511180), transcript variant X2, mRNA	2258	Cluster0001
LOC511531:gi|982919383|ref|XM_002686268.5|	LOC511531	gi|982919383|ref|XM_002686268.5|	PREDICTED: Bos taurus guanylate-binding protein 1 (LOC511531), transcript variant X1, mRNA	2318	Cluster0001
LOC511531:gi|982919384|ref|XM_005204362.2|	LOC511531	gi|982919384|ref|XM_005204362.2|	PREDICTED: Bos taurus guanylate-binding protein 1 (LOC511531), transcript variant X2, mRNA	2262	Cluster0001
LOC512286:gi|982916177|ref|XM_003585820.4|	LOC512286	gi|982916177|ref|XM_003585820.4|	PREDICTED: Bos taurus antigen-presenting glycoprotein CD1d-like (LOC512286), mRNA	2265	Cluster0001
LOC512486:gi|346644802|ref|NM_001244229.1|	LOC512486	gi|346644802|ref|NM_001244229.1|	Bos taurus interferon-induced guanylate-binding protein 1 (LOC512486), mRNA	2250	Cluster0001
LOC512672:gi|982963837|ref|XR_001494859.1|	LOC512672	gi|982963837|ref|XR_001494859.1|	PREDICTED: Bos taurus major histocompatibility complex, class I (LOC512672), transcript variant X2, misc_RNA	2124	Cluster0001
LOC512672:gi|982963839|ref|XR_001494861.1|	LOC512672	gi|982963839|ref|XR_001494861.1|	PREDICTED: Bos taurus major histocompatibility complex, class I (LOC512672), transcript variant X4, misc_RNA	1933	Cluster0001
LOC512672:gi|982963840|ref|XR_814835.2|	LOC512672	gi|982963840|ref|XR_814835.2|	PREDICTED: Bos taurus major histocompatibility complex, class I (LOC512672), transcript variant X5, misc_RNA	2029	Cluster0001
LOC512672:gi|982963841|ref|XR_001494862.1|	LOC512672	gi|982963841|ref|XR_001494862.1|	PREDICTED: Bos taurus major histocompatibility complex, class I (LOC512672), transcript variant X6, misc_RNA	1773	Cluster0001
LOC512863:gi|982954418|ref|XM_003587305.4|	LOC512863	gi|982954418|ref|XM_003587305.4|	PREDICTED: Bos taurus sialic acid-binding Ig-like lectin 14 (LOC512863), transcript variant X2, mRNA	2248	Cluster0001
LOC512867:gi|982922259|ref|XM_005205830.3|	LOC512867	gi|982922259|ref|XM_005205830.3|	PREDICTED: Bos taurus GTPase, IMAP family member 1-like (LOC512867), transcript variant X2, mRNA	2259	Cluster0001
LOC512869:gi|983002402|ref|XM_015468219.1|	LOC512869	gi|983002402|ref|XM_015468219.1|	PREDICTED: Bos taurus ring finger protein 213-like (LOC512869), transcript variant X2, mRNA	2251	Cluster0001
LOC512899:gi|115497675|ref|NM_001075586.1|	LOC512899	gi|115497675|ref|NM_001075586.1|	Bos taurus ankyrin repeat domain 40-like (LOC512899), mRNA	2151	Cluster0001
LOC513659:gi|982919350|ref|XM_002686262.3|	LOC513659	gi|982919350|ref|XM_002686262.3|	PREDICTED: Bos taurus guanylate-binding protein 6 (LOC513659), transcript variant X1, mRNA	2248	Cluster0001
LOC513659:gi|982919351|ref|XM_005204344.3|	LOC513659	gi|982919351|ref|XM_005204344.3|	PREDICTED: Bos taurus guanylate-binding protein 6 (LOC513659), transcript variant X2, mRNA	2247	Cluster0001
LOC513767:gi|402692978|ref|NM_001083681.2|	LOC513767	gi|402692978|ref|NM_001083681.2|	Bos taurus phosphatidylcholine transfer protein-like (LOC513767), mRNA	2295	Cluster0001
LOC513911:gi|402767099|ref|NM_001038537.2|	LOC513911	gi|402767099|ref|NM_001038537.2|	Bos taurus chromosome unknown open reading frame, human CXorf21 (LOC513911), mRNA	2258	Cluster0001
LOC514194:gi|375065867|ref|NM_001256556.1|	LOC514194	gi|375065867|ref|NM_001256556.1|	Bos taurus ceruloplasmin-like (LOC514194), mRNA	2260	Cluster0001
LOC514257:gi|115497067|ref|NM_001075657.1|	LOC514257	gi|115497067|ref|NM_001075657.1|	Bos taurus uncharacterized LOC514257 (LOC514257), mRNA	2224	Cluster0001
LOC515150:gi|982947548|ref|XM_002693873.5|	LOC515150	gi|982947548|ref|XM_002693873.5|	PREDICTED: Bos taurus apolipoprotein R (LOC515150), mRNA	2255	Cluster0001
LOC515697:gi|156120706|ref|NM_001102030.1|	LOC515697	gi|156120706|ref|NM_001102030.1|	Bos taurus apolipoprotein L, 3-like (LOC515697), mRNA	2162	Cluster0001
LOC515697:gi|982926331|ref|XM_005206803.3|	LOC515697	gi|982926331|ref|XM_005206803.3|	PREDICTED: Bos taurus apolipoprotein L, 3-like (LOC515697), transcript variant X1, mRNA	2162	Cluster0001
LOC515697:gi|982926333|ref|XM_005206804.3|	LOC515697	gi|982926333|ref|XM_005206804.3|	PREDICTED: Bos taurus apolipoprotein L, 3-like (LOC515697), transcript variant X2, mRNA	2244	Cluster0001
LOC518134:gi|982930765|ref|XM_002688899.4|	LOC518134	gi|982930765|ref|XM_002688899.4|	PREDICTED: Bos taurus adhesion G protein-coupled receptor E4 (LOC518134), transcript variant X1, mRNA	2248	Cluster0001
LOC518437:gi|982928551|ref|XM_002688315.4|	LOC518437	gi|982928551|ref|XM_002688315.4|	PREDICTED: Bos taurus transmembrane protease serine 11G (LOC518437), mRNA	2100	Cluster0001
LOC518495:gi|982926466|ref|XM_003586098.4|	LOC518495	gi|982926466|ref|XM_003586098.4|	PREDICTED: Bos taurus apolipoprotein L3-like (LOC518495), transcript variant X1, mRNA	2230	Cluster0001
LOC518495:gi|982926468|ref|XM_005206866.3|	LOC518495	gi|982926468|ref|XM_005206866.3|	PREDICTED: Bos taurus apolipoprotein L3-like (LOC518495), transcript variant X2, mRNA	2299	Cluster0001
LOC519127:gi|982949367|ref|XM_003587110.4|	LOC519127	gi|982949367|ref|XM_003587110.4|	PREDICTED: Bos taurus complement factor H-related protein 3-like (LOC519127), mRNA	2138	Cluster0001
LOC519132:gi|982965966|ref|XM_015460173.1|	LOC519132	gi|982965966|ref|XM_015460173.1|	PREDICTED: Bos taurus serpin B3-like (LOC519132), transcript variant X1, mRNA	2248	Cluster0001
LOC520016:gi|982941710|ref|XM_010810929.2|	LOC520016	gi|982941710|ref|XM_010810929.2|	PREDICTED: Bos taurus multidrug resistance-associated protein 4-like (LOC520016), partial mRNA	2032	Cluster0001
LOC521207:gi|982970134|ref|XM_005226318.3|	LOC521207	gi|982970134|ref|XM_005226318.3|	PREDICTED: Bos taurus protein ZNF365 (LOC521207), mRNA	2247	Cluster0001
LOC521214:gi|741927201|ref|XM_002687678.3|	LOC521214	gi|741927201|ref|XM_002687678.3|	PREDICTED: Bos taurus apolipoprotein L3 (LOC521214), mRNA	2258	Cluster0001
LOC524576:gi|982926476|ref|XM_005206867.3|	LOC524576	gi|982926476|ref|XM_005206867.3|	PREDICTED: Bos taurus apolipoprotein L3 (LOC524576), transcript variant X1, mRNA	2206	Cluster0001
LOC524576:gi|982926479|ref|XM_005206868.3|	LOC524576	gi|982926479|ref|XM_005206868.3|	PREDICTED: Bos taurus apolipoprotein L3 (LOC524576), transcript variant X3, mRNA	2248	Cluster0001
LOC524810:gi|982961074|ref|XM_015459394.1|	LOC524810	gi|982961074|ref|XM_015459394.1|	PREDICTED: Bos taurus IgM (LOC524810), transcript variant X1, mRNA	2248	Cluster0001
LOC524810:gi|982961076|ref|XM_015459395.1|	LOC524810	gi|982961076|ref|XM_015459395.1|	PREDICTED: Bos taurus IgM (LOC524810), transcript variant X2, mRNA	2263	Cluster0001
LOC527744:gi|982950526|ref|XM_015475510.1|	LOC527744	gi|982950526|ref|XM_015475510.1|	PREDICTED: Bos taurus hydroxycarboxylic acid receptor 2 (LOC527744), mRNA	2256	Cluster0001
LOC528332:gi|982954945|ref|XM_015474642.1|	LOC528332	gi|982954945|ref|XM_015474642.1|	PREDICTED: Bos taurus cationic amino acid transporter 3 (LOC528332), transcript variant X5, mRNA	1698	Cluster0001
LOC528332:gi|982954949|ref|XM_010800756.2|	LOC528332	gi|982954949|ref|XM_010800756.2|	PREDICTED: Bos taurus cationic amino acid transporter 3 (LOC528332), transcript variant X7, mRNA	2098	Cluster0001
LOC530077:gi|982923918|ref|XM_002687043.4|	LOC530077	gi|982923918|ref|XM_002687043.4|	PREDICTED: Bos taurus GTPase IMAP family member 5 (LOC530077), transcript variant X1, mRNA	2234	Cluster0001
LOC530077:gi|982923921|ref|XM_002687042.4|	LOC530077	gi|982923921|ref|XM_002687042.4|	PREDICTED: Bos taurus GTPase IMAP family member 5 (LOC530077), transcript variant X2, mRNA	2225	Cluster0001
LOC530653:gi|982934287|ref|XM_005210483.3|	LOC530653	gi|982934287|ref|XM_005210483.3|	PREDICTED: Bos taurus acyl-coenzyme A amino acid N-acyltransferase 2 (LOC530653), transcript variant X2, mRNA	1560	Cluster0001
LOC531557:gi|982926458|ref|XM_015471188.1|	LOC531557	gi|982926458|ref|XM_015471188.1|	PREDICTED: Bos taurus apolipoprotein L3 (LOC531557), transcript variant X8, mRNA	2248	Cluster0001
LOC532368:gi|982971807|ref|XR_001495447.1|	LOC532368	gi|982971807|ref|XR_001495447.1|	PREDICTED: Bos taurus solute carrier family 22 member 9 (LOC532368), transcript variant X2, misc_RNA	2171	Cluster0001
LOC535280:gi|982915822|ref|XM_010802682.2|	LOC535280	gi|982915822|ref|XM_010802682.2|	PREDICTED: Bos taurus neuroblastoma suppressor of tumorigenicity 1 (LOC535280), transcript variant X1, mRNA	1893	Cluster0001
LOC535280:gi|982915823|ref|XM_015460931.1|	LOC535280	gi|982915823|ref|XM_015460931.1|	PREDICTED: Bos taurus neuroblastoma suppressor of tumorigenicity 1 (LOC535280), transcript variant X2, mRNA	2127	Cluster0001
LOC536947:gi|982972075|ref|XM_015461290.1|	LOC536947	gi|982972075|ref|XM_015461290.1|	PREDICTED: Bos taurus pregnancy-associated glycoprotein 1-like (LOC536947), mRNA	2250	Cluster0001
LOC539238:gi|982982939|ref|XM_015463691.1|	LOC539238	gi|982982939|ref|XM_015463691.1|	PREDICTED: Bos taurus ankyrin-2 (LOC539238), transcript variant X2, mRNA	2266	Cluster0001
LOC539274:gi|982934533|ref|XM_010808295.2|	LOC539274	gi|982934533|ref|XM_010808295.2|	PREDICTED: Bos taurus AT-hook-containing transcription factor (LOC539274), transcript variant X1, mRNA	1499	Cluster0001
LOC540321:gi|982960454|ref|XM_002696686.4|	LOC540321	gi|982960454|ref|XM_002696686.4|	PREDICTED: Bos taurus mast cell protease 2 (LOC540321), mRNA	2256	Cluster0001
LOC613677:gi|982913789|ref|XM_002685367.4|	LOC613677	gi|982913789|ref|XM_002685367.4|	PREDICTED: Bos taurus uncharacterized LOC613677 (LOC613677), mRNA	2277	Cluster0001
LOC613822:gi|982916109|ref|XM_010802793.2|	LOC613822	gi|982916109|ref|XM_010802793.2|	PREDICTED: Bos taurus SLAM family member 9 (LOC613822), transcript variant X3, mRNA	2248	Cluster0001
LOC614141:gi|982958916|ref|XM_002696192.4|	LOC614141	gi|982958916|ref|XM_002696192.4|	PREDICTED: Bos taurus CMRF35-like molecule 2 (LOC614141), mRNA	2249	Cluster0001
LOC614402:gi|982972079|ref|XM_015461292.1|	LOC614402	gi|982972079|ref|XM_015461292.1|	PREDICTED: Bos taurus HRAS-like suppressor 3 (LOC614402), mRNA	2284	Cluster0001
LOC614914:gi|982946665|ref|XM_005216349.3|	LOC614914	gi|982946665|ref|XM_005216349.3|	PREDICTED: Bos taurus uncharacterized LOC614914 (LOC614914), transcript variant X2, mRNA	299	Cluster0001
LOC615145:gi|982960131|ref|XM_010816989.2|	LOC615145	gi|982960131|ref|XM_010816989.2|	PREDICTED: Bos taurus mesoderm posterior protein 2 (LOC615145), transcript variant X1, mRNA	2282	Cluster0001
LOC615223:gi|982963974|ref|XM_010818373.2|	LOC615223	gi|982963974|ref|XM_010818373.2|	PREDICTED: Bos taurus butyrophilin subfamily 1 member A1 (LOC615223), transcript variant X2, mRNA	1638	Cluster0001
LOC615223:gi|983005286|ref|XM_015468927.1|	LOC615223	gi|983005286|ref|XM_015468927.1|	PREDICTED: Bos taurus butyrophilin subfamily 1 member A1 (LOC615223), transcript variant X4, mRNA	1522	Cluster0001
LOC615561:gi|982959796|ref|XR_001494506.1|	LOC615561	gi|982959796|ref|XR_001494506.1|	PREDICTED: Bos taurus uncharacterized LOC615561 (LOC615561), ncRNA	2228	Cluster0001
LOC615948:gi|982922337|ref|XM_010804710.2|	LOC615948	gi|982922337|ref|XM_010804710.2|	PREDICTED: Bos taurus uncharacterized LOC615948 (LOC615948), mRNA	1965	Cluster0001
LOC616063:gi|982959985|ref|XM_005221783.3|	LOC616063	gi|982959985|ref|XM_005221783.3|	PREDICTED: Bos taurus myeloid-associated differentiation marker (LOC616063), mRNA	2086	Cluster0001
LOC616111:gi|983008619|ref|XM_015469742.1|	LOC616111	gi|983008619|ref|XM_015469742.1|	PREDICTED: Bos taurus G-protein coupled receptor 124 (LOC616111), transcript variant X2, mRNA	2017	Cluster0001
LOC616254:gi|982958276|ref|XR_001494353.1|	LOC616254	gi|982958276|ref|XR_001494353.1|	PREDICTED: Bos taurus intercellular adhesion molecule 2 (LOC616254), transcript variant X4, misc_RNA	2231	Cluster0001
LOC616970:gi|982936481|ref|XM_002690627.5|	LOC616970	gi|982936481|ref|XM_002690627.5|	PREDICTED: Bos taurus T-cell receptor alpha chain V region HPB-MLT (LOC616970), partial mRNA	2253	Cluster0001
LOC617313:gi|982960460|ref|XM_002696688.5|	LOC617313	gi|982960460|ref|XM_002696688.5|	PREDICTED: Bos taurus granzyme H (LOC617313), mRNA	2244	Cluster0001
LOC617565:gi|982926915|ref|XM_002687810.5|	LOC617565	gi|982926915|ref|XM_002687810.5|	PREDICTED: Bos taurus C-type lectin domain family 2 member D11 (LOC617565), transcript variant X1, mRNA	2248	Cluster0001
LOC617696:gi|983005303|ref|XM_015468932.1|	LOC617696	gi|983005303|ref|XM_015468932.1|	PREDICTED: Bos taurus complement component 4A (Rodgers blood group)-like (LOC617696), transcript variant X1, mRNA	2133	Cluster0001
LOC617696:gi|983005305|ref|XM_015468933.1|	LOC617696	gi|983005305|ref|XM_015468933.1|	PREDICTED: Bos taurus complement component 4A (Rodgers blood group)-like (LOC617696), transcript variant X2, mRNA	2296	Cluster0001
LOC617785:gi|982967551|ref|XM_002698137.5|	LOC617785	gi|982967551|ref|XM_002698137.5|	PREDICTED: Bos taurus paired immunoglobulin-like type 2 receptor alpha (LOC617785), mRNA	2238	Cluster0001
LOC618071:gi|332078531|ref|NM_001206718.1|	LOC618071	gi|332078531|ref|NM_001206718.1|	Bos taurus uncharacterized LOC618071 (LOC618071), mRNA	2200	Cluster0001
LOC618367:gi|529367297|ref|NM_001105009.2|	LOC618367	gi|529367297|ref|NM_001105009.2|	Bos taurus uncharacterized LOC618367 (LOC618367), mRNA	2255	Cluster0001
LOC618409:gi|982943518|ref|XM_002692284.4|	LOC618409	gi|982943518|ref|XM_002692284.4|	PREDICTED: Bos taurus interferon regulatory factor 4 (LOC618409), transcript variant X1, mRNA	2274	Cluster0001
LOC618409:gi|982943520|ref|XM_005214975.3|	LOC618409	gi|982943520|ref|XM_005214975.3|	PREDICTED: Bos taurus interferon regulatory factor 4 (LOC618409), transcript variant X2, mRNA	2183	Cluster0001
LOC618737:gi|982929800|ref|XM_002688577.5|	LOC618737	gi|982929800|ref|XM_002688577.5|	PREDICTED: Bos taurus bone marrow stromal antigen 2 (LOC618737), mRNA	2278	Cluster0001
LOC768323:gi|118151335|ref|NM_001078135.1|	LOC768323	gi|118151335|ref|NM_001078135.1|	Bos taurus uncharacterized LOC768323 (LOC768323), mRNA	2198	Cluster0001
LOC781494:gi|155372272|ref|NM_001101279.1|	LOC781494	gi|155372272|ref|NM_001101279.1|	Bos taurus uncharacterized LOC781494 (LOC781494), mRNA	2229	Cluster0001
LOC781584:gi|982936474|ref|XM_002690617.4|	LOC781584	gi|982936474|ref|XM_002690617.4|	PREDICTED: Bos taurus uncharacterized LOC781584 (LOC781584), mRNA	2248	Cluster0001
LOC781635:gi|982943995|ref|XR_001501408.1|	LOC781635	gi|982943995|ref|XR_001501408.1|	PREDICTED: Bos taurus uncharacterized LOC781635 (LOC781635), ncRNA	2221	Cluster0001
LOC781663:gi|982963987|ref|XM_015459902.1|	LOC781663	gi|982963987|ref|XM_015459902.1|	PREDICTED: Bos taurus complement C4-A-like (LOC781663), mRNA	2268	Cluster0001
LOC781710:gi|982919372|ref|XM_002686247.4|	LOC781710	gi|982919372|ref|XM_002686247.4|	PREDICTED: Bos taurus guanylate-binding protein 2 (LOC781710), mRNA	2244	Cluster0001
LOC781726:gi|982978242|ref|XM_015462536.1|	LOC781726	gi|982978242|ref|XM_015462536.1|	PREDICTED: Bos taurus T-cell surface glycoprotein CD1b-2-like (LOC781726), transcript variant X1, mRNA	2250	Cluster0001
LOC781977:gi|156121296|ref|NM_001102326.1|	LOC781977	gi|156121296|ref|NM_001102326.1|	Bos taurus secreted and transmembrane 1-like (LOC781977), mRNA	2287	Cluster0001
LOC781988:gi|402691783|ref|NM_001101281.2|	LOC781988	gi|402691783|ref|NM_001101281.2|	Bos taurus uncharacterized LOC781988 (LOC781988), mRNA	1838	Cluster0001
LOC783362:gi|982972759|ref|XM_002699566.5|	LOC783362	gi|982972759|ref|XM_002699566.5|	PREDICTED: Bos taurus uncharacterized LOC783362 (LOC783362), transcript variant X1, mRNA	2238	Cluster0001
LOC783404:gi|983010295|ref|XR_001499990.1|	LOC783404	gi|983010295|ref|XR_001499990.1|	PREDICTED: Bos taurus uncharacterized LOC783404 (LOC783404), ncRNA	2276	Cluster0001
LOC783491:gi|529013676|ref|XM_002699539.2|	LOC783491	gi|529013676|ref|XM_002699539.2|	PREDICTED: Bos taurus uncharacterized LOC783491 (LOC783491), mRNA	2240	Cluster0001
LOC783680:gi|982938104|ref|XM_002691119.3|	LOC783680	gi|982938104|ref|XM_002691119.3|	PREDICTED: Bos taurus beta-2-microglobulin (LOC783680), mRNA	2112	Cluster0001
LOC783920:gi|982946135|ref|XM_015474717.1|	LOC783920	gi|982946135|ref|XM_015474717.1|	PREDICTED: Bos taurus interferon-induced very large GTPase 1-like (LOC783920), transcript variant X1, mRNA	2268	Cluster0001
LOC783920:gi|982946137|ref|XM_010812597.2|	LOC783920	gi|982946137|ref|XM_010812597.2|	PREDICTED: Bos taurus interferon-induced very large GTPase 1-like (LOC783920), transcript variant X2, mRNA	2245	Cluster0001
LOC783920:gi|982946139|ref|XM_015474718.1|	LOC783920	gi|982946139|ref|XM_015474718.1|	PREDICTED: Bos taurus interferon-induced very large GTPase 1-like (LOC783920), transcript variant X3, mRNA	2243	Cluster0001
LOC784083:gi|982994027|ref|XM_015466226.1|	LOC784083	gi|982994027|ref|XM_015466226.1|	PREDICTED: Bos taurus liprin-alpha-1-like (LOC784083), transcript variant X2, mRNA	2250	Cluster0001
LOC784409:gi|982933910|ref|XM_015472593.1|	LOC784409	gi|982933910|ref|XM_015472593.1|	PREDICTED: Bos taurus liprin-alpha-1-like (LOC784409), mRNA	2070	Cluster0001
LOC785168:gi|982926898|ref|XM_015471287.1|	LOC785168	gi|982926898|ref|XM_015471287.1|	PREDICTED: Bos taurus C-type lectin domain family 12 member B (LOC785168), transcript variant X1, mRNA	2150	Cluster0001
LOC785168:gi|982926900|ref|XM_010805549.2|	LOC785168	gi|982926900|ref|XM_010805549.2|	PREDICTED: Bos taurus C-type lectin domain family 12 member B (LOC785168), transcript variant X2, mRNA	2248	Cluster0001
LOC785168:gi|982926901|ref|XM_015471288.1|	LOC785168	gi|982926901|ref|XM_015471288.1|	PREDICTED: Bos taurus C-type lectin domain family 12 member B (LOC785168), transcript variant X3, mRNA	2248	Cluster0001
LOC785168:gi|982926903|ref|XM_015471289.1|	LOC785168	gi|982926903|ref|XM_015471289.1|	PREDICTED: Bos taurus C-type lectin domain family 12 member B (LOC785168), transcript variant X4, mRNA	2248	Cluster0001
LOC785608:gi|982934156|ref|XM_015471252.1|	LOC785608	gi|982934156|ref|XM_015471252.1|	PREDICTED: Bos taurus testis-specific Y-encoded protein 1 (LOC785608), mRNA	2246	Cluster0001
LOC785752:gi|982936454|ref|XM_003586519.4|	LOC785752	gi|982936454|ref|XM_003586519.4|	PREDICTED: Bos taurus T-cell receptor alpha chain V region HPB-MLT (LOC785752), transcript variant X1, partial mRNA	2221	Cluster0001
LOC786073:gi|741945087|ref|XM_010810651.1|	LOC786073	gi|741945087|ref|XM_010810651.1|	PREDICTED: Bos taurus interferon-induced transmembrane protein 1-like (LOC786073), mRNA	2224	Cluster0001
LOC786126:gi|741967019|ref|XM_003587563.3|	LOC786126	gi|741967019|ref|XM_003587563.3|	PREDICTED: Bos taurus duodenase-1-like (LOC786126), mRNA	2249	Cluster0001
LOC786297:gi|982936475|ref|XM_015473076.1|	LOC786297	gi|982936475|ref|XM_015473076.1|	PREDICTED: Bos taurus T-cell surface glycoprotein CD8 beta chain-like (LOC786297), mRNA	2195	Cluster0001
LOC786352:gi|982926326|ref|XM_002687679.4|	LOC786352	gi|982926326|ref|XM_002687679.4|	PREDICTED: Bos taurus apolipoprotein L3 (LOC786352), transcript variant X1, mRNA	2248	Cluster0001
LOC786352:gi|982926328|ref|XM_005206800.3|	LOC786352	gi|982926328|ref|XM_005206800.3|	PREDICTED: Bos taurus apolipoprotein L3 (LOC786352), transcript variant X2, mRNA	2248	Cluster0001
LOC786372:gi|982919353|ref|XM_005204345.3|	LOC786372	gi|982919353|ref|XM_005204345.3|	PREDICTED: Bos taurus golgin subfamily A member 6-like protein 22 (LOC786372), transcript variant X2, mRNA	1426	Cluster0001
LOC786372:gi|982919354|ref|XM_010803349.2|	LOC786372	gi|982919354|ref|XM_010803349.2|	PREDICTED: Bos taurus golgin subfamily A member 6-like protein 22 (LOC786372), transcript variant X3, mRNA	1875	Cluster0001
LOC786372:gi|982919355|ref|XM_010803350.2|	LOC786372	gi|982919355|ref|XM_010803350.2|	PREDICTED: Bos taurus golgin subfamily A member 6-like protein 22 (LOC786372), transcript variant X4, mRNA	1878	Cluster0001
LOC786372:gi|982919356|ref|XM_010803351.2|	LOC786372	gi|982919356|ref|XM_010803351.2|	PREDICTED: Bos taurus golgin subfamily A member 6-like protein 22 (LOC786372), transcript variant X5, mRNA	1501	Cluster0001
LOC786948:gi|982966333|ref|XM_003587795.4|	LOC786948	gi|982966333|ref|XM_003587795.4|	PREDICTED: Bos taurus tryptase-2-like (LOC786948), mRNA	2301	Cluster0001
LOC786987:gi|982964140|ref|XM_010818399.2|	LOC786987	gi|982964140|ref|XM_010818399.2|	PREDICTED: Bos taurus polyubiquitin 8 (LOC786987), transcript variant X2, mRNA	2248	Cluster0001
LOC786987:gi|982964146|ref|XM_015459922.1|	LOC786987	gi|982964146|ref|XM_015459922.1|	PREDICTED: Bos taurus polyubiquitin 8 (LOC786987), transcript variant X5, mRNA	2143	Cluster0001
LOC786987:gi|982964148|ref|XM_010818402.2|	LOC786987	gi|982964148|ref|XM_010818402.2|	PREDICTED: Bos taurus polyubiquitin 8 (LOC786987), transcript variant X6, mRNA	2257	Cluster0001
LOC786987:gi|982964150|ref|XM_015459923.1|	LOC786987	gi|982964150|ref|XM_015459923.1|	PREDICTED: Bos taurus polyubiquitin 8 (LOC786987), transcript variant X7, mRNA	2270	Cluster0001
LOC786987:gi|982964153|ref|XM_015459924.1|	LOC786987	gi|982964153|ref|XM_015459924.1|	PREDICTED: Bos taurus polyubiquitin 8 (LOC786987), transcript variant X8, mRNA	2249	Cluster0001
LOC787624:gi|982960879|ref|XM_015459358.1|	LOC787624	gi|982960879|ref|XM_015459358.1|	PREDICTED: Bos taurus ADAMTS-like protein 3 (LOC787624), transcript variant X2, mRNA	1643	Cluster0001
LOC787624:gi|982960883|ref|XM_015459360.1|	LOC787624	gi|982960883|ref|XM_015459360.1|	PREDICTED: Bos taurus ADAMTS-like protein 3 (LOC787624), transcript variant X4, mRNA	2116	Cluster0001
LOC787624:gi|982960885|ref|XR_001494616.1|	LOC787624	gi|982960885|ref|XR_001494616.1|	PREDICTED: Bos taurus ADAMTS-like protein 3 (LOC787624), transcript variant X5, misc_RNA	2208	Cluster0001
LOC787836:gi|982929889|ref|XM_005208594.2|	LOC787836	gi|982929889|ref|XM_005208594.2|	PREDICTED: Bos taurus adhesion G protein-coupled receptor E2 (LOC787836), mRNA	2267	Cluster0001
LOC787926:gi|983007275|ref|XM_015469388.1|	LOC787926	gi|983007275|ref|XM_015469388.1|	PREDICTED: Bos taurus mucin-12 (LOC787926), mRNA	2260	Cluster0001
LOC788054:gi|982927147|ref|XM_010805701.2|	LOC788054	gi|982927147|ref|XM_010805701.2|	PREDICTED: Bos taurus adenosine deaminase CECR1 (LOC788054), mRNA	2267	Cluster0001
LOC788205:gi|157785636|ref|NM_001105644.1|	LOC788205	gi|157785636|ref|NM_001105644.1|	Bos taurus uncharacterized LOC788205 (LOC788205), mRNA	1760	Cluster0001
LOC788334:gi|982926475|ref|XM_010805344.2|	LOC788334	gi|982926475|ref|XM_010805344.2|	PREDICTED: Bos taurus apolipoprotein L3 (LOC788334), mRNA	2278	Cluster0001
LOC789103:gi|982948766|ref|XM_015475240.1|	LOC789103	gi|982948766|ref|XM_015475240.1|	PREDICTED: Bos taurus PRAME family member 12 (LOC789103), transcript variant X1, mRNA	2246	Cluster0001
LOC789131:gi|982996575|ref|XM_015466820.1|	LOC789131	gi|982996575|ref|XM_015466820.1|	PREDICTED: Bos taurus PRAME family member 12 (LOC789131), transcript variant X2, mRNA	2242	Cluster0001
LOC790134:gi|741925216|ref|XM_010804722.1|	LOC790134	gi|741925216|ref|XM_010804722.1|	PREDICTED: Bos taurus ubiquitin carboxyl-terminal hydrolase 17-like protein 6 (LOC790134), mRNA	2188	Cluster0001
LOC790286:gi|982950463|ref|XM_015475498.1|	LOC790286	gi|982950463|ref|XM_015475498.1|	PREDICTED: Bos taurus testis-specific Y-encoded protein 1-like (LOC790286), mRNA	2248	Cluster0001
LOXL1:gi|31342153|ref|NM_174383.2|	LOXL1	gi|31342153|ref|NM_174383.2|	Bos taurus lysyl oxidase-like 1 (LOXL1), mRNA	1866	Cluster0001
LPXN:gi|68226428|ref|NM_001025082.1|	LPXN	gi|68226428|ref|NM_001025082.1|	Bos taurus leupaxin (LPXN), mRNA	2243	Cluster0001
LPXN:gi|982947215|ref|XM_010812935.2|	LPXN	gi|982947215|ref|XM_010812935.2|	PREDICTED: Bos taurus leupaxin (LPXN), transcript variant X1, mRNA	2270	Cluster0001
LRMP:gi|982926684|ref|XM_010805438.2|	LRMP	gi|982926684|ref|XM_010805438.2|	PREDICTED: Bos taurus lymphoid-restricted membrane protein (LRMP), transcript variant X6, mRNA	2176	Cluster0001
LRRC25:gi|402746551|ref|NM_174688.4|	LRRC25	gi|402746551|ref|NM_174688.4|	Bos taurus leucine rich repeat containing 25 (LRRC25), mRNA	2307	Cluster0001
LRRC25:gi|982929442|ref|XM_005208421.3|	LRRC25	gi|982929442|ref|XM_005208421.3|	PREDICTED: Bos taurus leucine rich repeat containing 25 (LRRC25), transcript variant X1, mRNA	2240	Cluster0001
LRRC32:gi|982946565|ref|XM_005216318.3|	LRRC32	gi|982946565|ref|XM_005216318.3|	PREDICTED: Bos taurus leucine rich repeat containing 32 (LRRC32), transcript variant X1, mRNA	2158	Cluster0001
LRRC34:gi|982911325|ref|XM_015472638.1|	LRRC34	gi|982911325|ref|XM_015472638.1|	PREDICTED: Bos taurus leucine rich repeat containing 34 (LRRC34), transcript variant X1, mRNA	1113	Cluster0001
LRRC8C:gi|402746838|ref|NM_001099039.2|	LRRC8C	gi|402746838|ref|NM_001099039.2|	Bos taurus leucine rich repeat containing 8 family, member C (LRRC8C), mRNA	2026	Cluster0001
LSP1:gi|402744719|ref|NM_001075374.2|	LSP1	gi|402744719|ref|NM_001075374.2|	Bos taurus lymphocyte-specific protein 1 (LSP1), mRNA	2243	Cluster0001
LSP1:gi|741980579|ref|XM_005227327.2|	LSP1	gi|741980579|ref|XM_005227327.2|	PREDICTED: Bos taurus lymphocyte-specific protein 1 (LSP1), transcript variant X6, mRNA	2271	Cluster0001
LSP1:gi|982972291|ref|XM_015461340.1|	LSP1	gi|982972291|ref|XM_015461340.1|	PREDICTED: Bos taurus lymphocyte-specific protein 1 (LSP1), transcript variant X3, mRNA	2249	Cluster0001
LTBP1:gi|156718111|ref|NM_001103091.1|	LTBP1	gi|156718111|ref|NM_001103091.1|	Bos taurus latent transforming growth factor beta binding protein 1 (LTBP1), mRNA	2267	Cluster0001
LTBP4:gi|982999579|ref|XM_015467424.1|	LTBP4	gi|982999579|ref|XM_015467424.1|	PREDICTED: Bos taurus latent transforming growth factor beta binding protein 4 (LTBP4), transcript variant X2, mRNA	2280	Cluster0001
LTF:gi|31340939|ref|NM_180998.2|	LTF	gi|31340939|ref|NM_180998.2|	Bos taurus lactotransferrin (LTF), mRNA	2078	Cluster0001
LTF:gi|982962492|ref|XM_015459655.1|	LTF	gi|982962492|ref|XM_015459655.1|	PREDICTED: Bos taurus lactotransferrin (LTF), transcript variant X1, mRNA	397	Cluster0001
LUM:gi|27806852|ref|NM_173934.1|	LUM	gi|27806852|ref|NM_173934.1|	Bos taurus lumican (LUM), mRNA	2272	Cluster0001
LUM:gi|982924427|ref|XM_005206042.2|	LUM	gi|982924427|ref|XM_005206042.2|	PREDICTED: Bos taurus lumican (LUM), transcript variant X1, mRNA	2272	Cluster0001
LY86:gi|139948828|ref|NM_001083761.1|	LY86	gi|139948828|ref|NM_001083761.1|	Bos taurus lymphocyte antigen 86 (LY86), mRNA	2152	Cluster0001
LY86:gi|982964771|ref|XM_010818605.2|	LY86	gi|982964771|ref|XM_010818605.2|	PREDICTED: Bos taurus lymphocyte antigen 86 (LY86), transcript variant X2, mRNA	2249	Cluster0001
LY9:gi|115495558|ref|NM_001075918.1|	LY9	gi|115495558|ref|NM_001075918.1|	Bos taurus lymphocyte antigen 9 (LY9), mRNA	2263	Cluster0001
LY9:gi|982916020|ref|XM_005203510.3|	LY9	gi|982916020|ref|XM_005203510.3|	PREDICTED: Bos taurus lymphocyte antigen 9 (LY9), transcript variant X2, mRNA	2248	Cluster0001
LYPD8:gi|402766439|ref|NM_001082462.2|	LYPD8	gi|402766439|ref|NM_001082462.2|	Bos taurus LY6/PLAUR domain containing 8 (LYPD8), mRNA	2121	Cluster0001
LYPD8:gi|982931647|ref|XM_005209248.3|	LYPD8	gi|982931647|ref|XM_005209248.3|	PREDICTED: Bos taurus LY6/PLAUR domain containing 8 (LYPD8), transcript variant X1, mRNA	2127	Cluster0001
LYSB:gi|56119081|ref|NM_001007805.1|	LYSB	gi|56119081|ref|NM_001007805.1|	Bos taurus intestinal lysozyme (LYSB), mRNA	1549	Cluster0001
LYVE1:gi|147904923|ref|NM_205815.2|	LYVE1	gi|147904923|ref|NM_205815.2|	Bos taurus lymphatic vessel endothelial hyaluronan receptor 1 (LYVE1), mRNA	2266	Cluster0001
LYZ:gi|118151441|ref|NM_001078159.1|	LYZ	gi|118151441|ref|NM_001078159.1|	Bos taurus lysozyme (LYZ), mRNA	2262	Cluster0001
LYZ1:gi|118151377|ref|NM_001077829.1|	LYZ1	gi|118151377|ref|NM_001077829.1|	Bos taurus lysozyme 1 (LYZ1), mRNA	2120	Cluster0001
LYZ2:gi|30794293|ref|NM_180999.1|	LYZ2	gi|30794293|ref|NM_180999.1|	Bos taurus lysozyme C-2 (LYZ2), mRNA	2247	Cluster0001
MACF1:gi|982919940|ref|XM_015466025.1|	MACF1	gi|982919940|ref|XM_015466025.1|	PREDICTED: Bos taurus microtubule-actin crosslinking factor 1 (MACF1), transcript variant X17, mRNA	2248	Cluster0001
MACF1:gi|982919963|ref|XM_010803594.2|	MACF1	gi|982919963|ref|XM_010803594.2|	PREDICTED: Bos taurus microtubule-actin crosslinking factor 1 (MACF1), transcript variant X29, mRNA	2025	Cluster0001
MADCAM1:gi|83715993|ref|NM_001037821.1|	MADCAM1	gi|83715993|ref|NM_001037821.1|	Bos taurus mucosal vascular addressin cell adhesion molecule 1 (MADCAM1), mRNA	2263	Cluster0001
MAF:gi|402692235|ref|NM_001105637.2|	MAF	gi|402692235|ref|NM_001105637.2|	Bos taurus v-maf avian musculoaponeurotic fibrosarcoma oncogene homolog (MAF), mRNA	2229	Cluster0001
MAFB:gi|982943749|ref|XM_002692462.4|	MAFB	gi|982943749|ref|XM_002692462.4|	PREDICTED: Bos taurus v-maf avian musculoaponeurotic fibrosarcoma oncogene homolog B (MAFB), mRNA	2257	Cluster0001
MAL:gi|402744621|ref|NM_001075428.2|	MAL	gi|402744621|ref|NM_001075428.2|	Bos taurus mal, T-cell differentiation protein (MAL), mRNA	2232	Cluster0001
MALL:gi|402693396|ref|NM_001046115.2|	MALL	gi|402693396|ref|NM_001046115.2|	Bos taurus mal, T-cell differentiation protein-like (MALL), mRNA	1956	Cluster0001
MALT1:gi|982965911|ref|XM_005224359.3|	MALT1	gi|982965911|ref|XM_005224359.3|	PREDICTED: Bos taurus MALT1 paracaspase (MALT1), transcript variant X2, mRNA	2066	Cluster0001
MAP3K8:gi|402745969|ref|NM_001099071.2|	MAP3K8	gi|402745969|ref|NM_001099071.2|	Bos taurus mitogen-activated protein kinase kinase kinase 8 (MAP3K8), mRNA	2189	Cluster0001
MAP3K8:gi|982942547|ref|XM_010811244.2|	MAP3K8	gi|982942547|ref|XM_010811244.2|	PREDICTED: Bos taurus mitogen-activated protein kinase kinase kinase 8 (MAP3K8), transcript variant X2, mRNA	2099	Cluster0001
MAP4K1:gi|154800470|ref|NM_001075825.2|	MAP4K1	gi|154800470|ref|NM_001075825.2|	Bos taurus mitogen-activated protein kinase kinase kinase kinase 1 (MAP4K1), mRNA	2139	Cluster0001
MAPRE2:gi|160333384|ref|NM_001034374.2|	MAPRE2	gi|160333384|ref|NM_001034374.2|	Bos taurus microtubule-associated protein, RP/EB family, member 2 (MAPRE2), mRNA	2243	Cluster0001
MASP1:gi|982910622|ref|XM_015471855.1|	MASP1	gi|982910622|ref|XM_015471855.1|	PREDICTED: Bos taurus mannan-binding lectin serine peptidase 1 (C4/C2 activating component of Ra-reactive factor) (MASP1), transcript variant X3, mRNA	2223	Cluster0001
MATN2:gi|156523167|ref|NM_001102528.1|	MATN2	gi|156523167|ref|NM_001102528.1|	Bos taurus matrilin 2 (MATN2), mRNA	1869	Cluster0001
MATN2:gi|528976335|ref|XM_005215629.1|	MATN2	gi|528976335|ref|XM_005215629.1|	PREDICTED: Bos taurus matrilin 2 (MATN2), transcript variant X1, mRNA	1674	Cluster0001
MBNL1:gi|982911674|ref|XM_010801503.2|	MBNL1	gi|982911674|ref|XM_010801503.2|	PREDICTED: Bos taurus muscleblind like splicing regulator 1 (MBNL1), transcript variant X3, mRNA	2279	Cluster0001
MCAM:gi|158519850|ref|NM_001110062.1|	MCAM	gi|158519850|ref|NM_001110062.1|	Bos taurus melanoma cell adhesion molecule (MCAM), mRNA	2299	Cluster0001
MCEMP1:gi|982930608|ref|XM_002688834.5|	MCEMP1	gi|982930608|ref|XM_002688834.5|	PREDICTED: Bos taurus mast cell-expressed membrane protein 1 (MCEMP1), transcript variant X2, mRNA	2248	Cluster0001
MCTP1:gi|982932687|ref|XM_002689394.4|	MCTP1	gi|982932687|ref|XM_002689394.4|	PREDICTED: Bos taurus multiple C2 and transmembrane domain containing 1 (MCTP1), mRNA	2299	Cluster0001
ME2:gi|116003846|ref|NM_001076814.1|	ME2	gi|116003846|ref|NM_001076814.1|	Bos taurus malic enzyme 2, NAD(+)-dependent, mitochondrial (ME2), mRNA	1626	Cluster0001
ME2:gi|741972604|ref|XM_010818819.1|	ME2	gi|741972604|ref|XM_010818819.1|	PREDICTED: Bos taurus malic enzyme 2, NAD(+)-dependent, mitochondrial (ME2), transcript variant X1, mRNA	2255	Cluster0001
ME3:gi|115495174|ref|NM_001075877.1|	ME3	gi|115495174|ref|NM_001075877.1|	Bos taurus malic enzyme 3, NADP(+)-dependent, mitochondrial (ME3), mRNA	1662	Cluster0001
MEF2C:gi|114052622|ref|NM_001046113.1|	MEF2C	gi|114052622|ref|NM_001046113.1|	Bos taurus myocyte enhancer factor 2C (MEF2C), mRNA	2285	Cluster0001
MEFV:gi|982966494|ref|XM_015460281.1|	MEFV	gi|982966494|ref|XM_015460281.1|	PREDICTED: Bos taurus Mediterranean fever (MEFV), transcript variant X1, mRNA	2257	Cluster0001
MEIG1:gi|346716161|ref|NM_001244306.1|	MEIG1	gi|346716161|ref|NM_001244306.1|	Bos taurus meiosis/spermiogenesis associated 1 (MEIG1), transcript variant 2, mRNA	1453	Cluster0001
MEOX1:gi|164452928|ref|NM_001035376.2|	MEOX1	gi|164452928|ref|NM_001035376.2|	Bos taurus mesenchyme homeobox 1 (MEOX1), mRNA	2072	Cluster0001
MEP1B:gi|221136894|ref|NM_001144098.1|	MEP1B	gi|221136894|ref|NM_001144098.1|	Bos taurus meprin A, beta (MEP1B), mRNA	2213	Cluster0001
MEP1B:gi|982965210|ref|XM_015460056.1|	MEP1B	gi|982965210|ref|XM_015460056.1|	PREDICTED: Bos taurus meprin A subunit beta (MEP1B), transcript variant X3, mRNA	1538	Cluster0001
MERTK:gi|328802700|ref|NM_001192024.2|	MERTK	gi|328802700|ref|NM_001192024.2|	Bos taurus MER proto-oncogene, tyrosine kinase (MERTK), mRNA	2259	Cluster0001
METRNL:gi|329665065|ref|NM_001206050.1|	METRNL	gi|329665065|ref|NM_001206050.1|	Bos taurus meteorin, glial cell differentiation regulator-like (METRNL), mRNA	1702	Cluster0001
METTL23:gi|982958501|ref|XM_005221125.3|	METTL23	gi|982958501|ref|XM_005221125.3|	PREDICTED: Bos taurus methyltransferase like 23 (METTL23), transcript variant X3, mRNA	1903	Cluster0001
MFAP2:gi|741918267|ref|XM_005203076.2|	MFAP2	gi|741918267|ref|XM_005203076.2|	PREDICTED: Bos taurus microfibrillar associated protein 2 (MFAP2), transcript variant X4, mRNA	2126	Cluster0001
MFAP2:gi|982915384|ref|XM_015460026.1|	MFAP2	gi|982915384|ref|XM_015460026.1|	PREDICTED: Bos taurus microfibrillar associated protein 2 (MFAP2), transcript variant X2, mRNA	2258	Cluster0001
MFAP4:gi|123858761|ref|NM_001080217.1|	MFAP4	gi|123858761|ref|NM_001080217.1|	Bos taurus microfibrillar-associated protein 4 (MFAP4), mRNA	2215	Cluster0001
MFAP5:gi|528950722|ref|XM_005207047.1|	MFAP5	gi|528950722|ref|XM_005207047.1|	PREDICTED: Bos taurus microfibrillar associated protein 5 (MFAP5), transcript variant X1, mRNA	2248	Cluster0001
MFGE8:gi|41386718|ref|NM_176610.1|	MFGE8	gi|41386718|ref|NM_176610.1|	Bos taurus milk fat globule-EGF factor 8 protein (MFGE8), mRNA	1906	Cluster0001
MFNG:gi|155371832|ref|NM_001101051.1|	MFNG	gi|155371832|ref|NM_001101051.1|	Bos taurus MFNG O-fucosylpeptide 3-beta-N-acetylglucosaminyltransferase (MFNG), mRNA	2276	Cluster0001
MGAT4C:gi|329664253|ref|NM_001205696.1|	MGAT4C	gi|329664253|ref|NM_001205696.1|	Bos taurus mannosyl (alpha-1,3-)-glycoprotein beta-1,4-N-acetylglucosaminyltransferase, isozyme C (putative) (MGAT4C), mRNA	2186	Cluster0001
MGC148328:gi|122692372|ref|NM_001080346.1|	MGC148328	gi|122692372|ref|NM_001080346.1|	Bos taurus uncharacterized LOC783058 (MGC148328), mRNA	2266	Cluster0001
MGC152281:gi|402744802|ref|NM_001101891.2|	MGC152281	gi|402744802|ref|NM_001101891.2|	Bos taurus uncharacterized LOC507942 (MGC152281), mRNA	2002	Cluster0001
MGLL:gi|331999945|ref|NM_001206681.1|	MGLL	gi|331999945|ref|NM_001206681.1|	Bos taurus monoglyceride lipase (MGLL), mRNA	2310	Cluster0001
MGP:gi|451958134|ref|NM_174707.3|	MGP	gi|451958134|ref|NM_174707.3|	Bos taurus matrix Gla protein (MGP), mRNA	2247	Cluster0001
MID1IP1:gi|115496963|ref|NM_001076383.1|	MID1IP1	gi|115496963|ref|NM_001076383.1|	Bos taurus MID1 interacting protein 1 (MID1IP1), mRNA	2229	Cluster0001
MILR1:gi|982958391|ref|XM_002696100.4|	MILR1	gi|982958391|ref|XM_002696100.4|	PREDICTED: Bos taurus mast cell immunoglobulin-like receptor 1 (MILR1), transcript variant X1, mRNA	2250	Cluster0001
MIR100:gi|269847182|ref|NR_031124.1|	MIR100	gi|269847182|ref|NR_031124.1|	Bos taurus microRNA mir-100 (MIR100), microRNA	2248	Cluster0001
MIR1185:gi|269847261|ref|NR_030887.1|	MIR1185	gi|269847261|ref|NR_030887.1|	Bos taurus microRNA mir-1185 (MIR1185), microRNA	2248	Cluster0001
MIR129-2:gi|269846891|ref|NR_030800.1|	MIR129-2	gi|269846891|ref|NR_030800.1|	Bos taurus microRNA mir-129-2 (MIR129-2), microRNA	2248	Cluster0001
MIR133B:gi|269847173|ref|NR_030866.1|	MIR133B	gi|269847173|ref|NR_030866.1|	Bos taurus microRNA mir-133b (MIR133B), microRNA	2248	Cluster0001
MIR133C:gi|563318935|ref|NR_107832.1|	MIR133C	gi|563318935|ref|NR_107832.1|	Bos taurus microRNA mir-133c (MIR133C), microRNA	2248	Cluster0001
MIR135A-2:gi|269847153|ref|NR_030861.1|	MIR135A-2	gi|269847153|ref|NR_030861.1|	Bos taurus microRNA mir-135a-2 (MIR135A-2), microRNA	2248	Cluster0001
MIR139:gi|269847127|ref|NR_031366.1|	MIR139	gi|269847127|ref|NR_031366.1|	Bos taurus microRNA mir-139 (MIR139), microRNA	2248	Cluster0001
MIR142:gi|269847111|ref|NR_031362.1|	MIR142	gi|269847111|ref|NR_031362.1|	Bos taurus microRNA mir-142 (MIR142), microRNA	2248	Cluster0001
MIR146B:gi|269846800|ref|NR_031033.1|	MIR146B	gi|269846800|ref|NR_031033.1|	Bos taurus microRNA mir-146b (MIR146B), microRNA	2248	Cluster0001
MIR154C:gi|563319364|ref|NR_107764.1|	MIR154C	gi|563319364|ref|NR_107764.1|	Bos taurus microRNA mir-154c (MIR154C), microRNA	2248	Cluster0001
MIR1777A:gi|269847501|ref|NR_031196.1|	MIR1777A	gi|269847501|ref|NR_031196.1|	Bos taurus microRNA mir-1777a (MIR1777A), microRNA	2248	Cluster0001
MIR196A-2:gi|269847011|ref|NR_030827.1|	MIR196A-2	gi|269847011|ref|NR_030827.1|	Bos taurus microRNA mir-196a-2 (MIR196A-2), microRNA	2248	Cluster0001
MIR204:gi|269846871|ref|NR_030795.1|	MIR204	gi|269846871|ref|NR_030795.1|	Bos taurus microRNA mir-204 (MIR204), microRNA	2248	Cluster0001
MIR212:gi|269847486|ref|NR_030937.1|	MIR212	gi|269847486|ref|NR_030937.1|	Bos taurus microRNA mir-212 (MIR212), microRNA	2248	Cluster0001
MIR216A:gi|269847478|ref|NR_030935.1|	MIR216A	gi|269847478|ref|NR_030935.1|	Bos taurus microRNA mir-216a (MIR216A), microRNA	2248	Cluster0001
MIR223:gi|269847266|ref|NR_031144.1|	MIR223	gi|269847266|ref|NR_031144.1|	Bos taurus microRNA mir-223 (MIR223), microRNA	2248	Cluster0001
MIR2284AA-3:gi|563317877|ref|NR_107800.1|	MIR2284AA-3	gi|563317877|ref|NR_107800.1|	Bos taurus microRNA mir-2284aa-3 (MIR2284AA-3), microRNA	2248	Cluster0001
MIR2284F:gi|269847681|ref|NR_030981.1|	MIR2284F	gi|269847681|ref|NR_030981.1|	Bos taurus microRNA mir-2284f (MIR2284F), microRNA	2248	Cluster0001
MIR2284J:gi|269847362|ref|NR_031165.1|	MIR2284J	gi|269847362|ref|NR_031165.1|	Bos taurus microRNA mir-2284j (MIR2284J), microRNA	2248	Cluster0001
MIR2284T:gi|269847338|ref|NR_031159.1|	MIR2284T	gi|269847338|ref|NR_031159.1|	Bos taurus microRNA mir-2284t (MIR2284T), microRNA	2248	Cluster0001
MIR2284V:gi|269847724|ref|NR_031245.1|	MIR2284V	gi|269847724|ref|NR_031245.1|	Bos taurus microRNA mir-2284v (MIR2284V), microRNA	2248	Cluster0001
MIR2285A:gi|269847057|ref|NR_030838.1|	MIR2285A	gi|269847057|ref|NR_030838.1|	Bos taurus microRNA mir-2285a (MIR2285A), microRNA	2229	Cluster0001
MIR2285AF-1:gi|563318475|ref|NR_107826.1|	MIR2285AF-1	gi|563318475|ref|NR_107826.1|	Bos taurus microRNA mir-2285af-1 (MIR2285AF-1), microRNA	2248	Cluster0001
MIR2285D:gi|269847142|ref|NR_031114.1|	MIR2285D	gi|269847142|ref|NR_031114.1|	Bos taurus microRNA mir-2285d (MIR2285D), microRNA	2248	Cluster0001
MIR2285I:gi|563407216|ref|NR_107734.1|	MIR2285I	gi|563407216|ref|NR_107734.1|	Bos taurus microRNA mir-2285i (MIR2285I), microRNA	2248	Cluster0001
MIR2285K-1:gi|563319525|ref|NR_107737.1|	MIR2285K-1	gi|563319525|ref|NR_107737.1|	Bos taurus microRNA mir-2285k-1 (MIR2285K-1), microRNA	2248	Cluster0001
MIR2285N-3:gi|563318469|ref|NR_107759.1|	MIR2285N-3	gi|563318469|ref|NR_107759.1|	Bos taurus microRNA mir-2285n-3 (MIR2285N-3), microRNA	2057	Cluster0001
MIR2285R:gi|563320059|ref|NR_107819.1|	MIR2285R	gi|563320059|ref|NR_107819.1|	Bos taurus microRNA mir-2285r (MIR2285R), microRNA	2248	Cluster0001
MIR2300A:gi|269846808|ref|NR_031035.1|	MIR2300A	gi|269846808|ref|NR_031035.1|	Bos taurus microRNA mir-2300a (MIR2300A), microRNA	2248	Cluster0001
MIR2325A:gi|269847170|ref|NR_031121.1|	MIR2325A	gi|269847170|ref|NR_031121.1|	Bos taurus microRNA mir-2325a (MIR2325A), microRNA	2248	Cluster0001
MIR2325B:gi|269846919|ref|NR_030805.1|	MIR2325B	gi|269846919|ref|NR_030805.1|	Bos taurus microRNA mir-2325b (MIR2325B), microRNA	2248	Cluster0001
MIR2326:gi|269847166|ref|NR_031120.1|	MIR2326	gi|269847166|ref|NR_031120.1|	Bos taurus microRNA mir-2326 (MIR2326), microRNA	2248	Cluster0001
MIR2354:gi|269846960|ref|NR_031071.1|	MIR2354	gi|269846960|ref|NR_031071.1|	Bos taurus microRNA mir-2354 (MIR2354), microRNA	2248	Cluster0001
MIR2365:gi|269847537|ref|NR_030948.1|	MIR2365	gi|269847537|ref|NR_030948.1|	Bos taurus microRNA mir-2365 (MIR2365), microRNA	1839	Cluster0001
MIR2386:gi|269847740|ref|NR_031249.1|	MIR2386	gi|269847740|ref|NR_031249.1|	Bos taurus microRNA mir-2386 (MIR2386), microRNA	2248	Cluster0001
MIR2395:gi|269847386|ref|NR_031171.1|	MIR2395	gi|269847386|ref|NR_031171.1|	Bos taurus microRNA mir-2395 (MIR2395), microRNA	2126	Cluster0001
MIR2417:gi|269846877|ref|NR_031308.1|	MIR2417	gi|269846877|ref|NR_031308.1|	Bos taurus microRNA mir-2417 (MIR2417), microRNA	2248	Cluster0001
MIR2418:gi|269847522|ref|NR_031200.1|	MIR2418	gi|269847522|ref|NR_031200.1|	Bos taurus microRNA mir-2418 (MIR2418), microRNA	2248	Cluster0001
MIR2420:gi|269847513|ref|NR_031198.1|	MIR2420	gi|269847513|ref|NR_031198.1|	Bos taurus microRNA mir-2420 (MIR2420), microRNA	2248	Cluster0001
MIR2435:gi|269846876|ref|NR_031052.1|	MIR2435	gi|269846876|ref|NR_031052.1|	Bos taurus microRNA mir-2435 (MIR2435), microRNA	2248	Cluster0001
MIR2444:gi|269847770|ref|NR_031255.1|	MIR2444	gi|269847770|ref|NR_031255.1|	Bos taurus microRNA mir-2444 (MIR2444), microRNA	2248	Cluster0001
MIR2470:gi|269847789|ref|NR_031003.1|	MIR2470	gi|269847789|ref|NR_031003.1|	Bos taurus microRNA mir-2470 (MIR2470), microRNA	2248	Cluster0001
MIR2895:gi|387763572|ref|NR_036362.1|	MIR2895	gi|387763572|ref|NR_036362.1|	Bos taurus microRNA mir-2895 (MIR2895), microRNA	2248	Cluster0001
MIR2902:gi|387849445|ref|NR_036369.1|	MIR2902	gi|387849445|ref|NR_036369.1|	Bos taurus microRNA mir-2902 (MIR2902), microRNA	2248	Cluster0001
MIR2904-1:gi|563319838|ref|NR_036372.1|	MIR2904-1	gi|563319838|ref|NR_036372.1|	Bos taurus microRNA mir-2904-1 (MIR2904-1), microRNA	2248	Cluster0001
MIR31:gi|387763215|ref|NR_049716.1|	MIR31	gi|387763215|ref|NR_049716.1|	Bos taurus microRNA mir-31 (MIR31), microRNA	2248	Cluster0001
MIR320B:gi|269847226|ref|NR_030877.1|	MIR320B	gi|269847226|ref|NR_030877.1|	Bos taurus microRNA mir-320b (MIR320B), microRNA	2248	Cluster0001
MIR329A:gi|269847542|ref|NR_031205.1|	MIR329A	gi|269847542|ref|NR_031205.1|	Bos taurus microRNA mir-329a (MIR329A), microRNA	2248	Cluster0001
MIR338:gi|269847530|ref|NR_031202.1|	MIR338	gi|269847530|ref|NR_031202.1|	Bos taurus microRNA mir-338 (MIR338), microRNA	2248	Cluster0001
MIR3432A-2:gi|563319898|ref|NR_037522.1|	MIR3432A-2	gi|563319898|ref|NR_037522.1|	Bos taurus microRNA mir-3432a-2 (MIR3432A-2), microRNA	2248	Cluster0001
MIR371:gi|269846915|ref|NR_031316.1|	MIR371	gi|269846915|ref|NR_031316.1|	Bos taurus microRNA mir-371 (MIR371), microRNA	2248	Cluster0001
MIR378-2:gi|387763485|ref|NR_036345.1|	MIR378-2	gi|387763485|ref|NR_036345.1|	Bos taurus microRNA mir-378-2 (MIR378-2), microRNA	2248	Cluster0001
MIR3957:gi|563318120|ref|NR_107769.1|	MIR3957	gi|563318120|ref|NR_107769.1|	Bos taurus microRNA mir-3957 (MIR3957), microRNA	2248	Cluster0001
MIR410:gi|269846932|ref|NR_031064.1|	MIR410	gi|269846932|ref|NR_031064.1|	Bos taurus microRNA mir-410 (MIR410), microRNA	2248	Cluster0001
MIR411C:gi|563319294|ref|NR_107767.1|	MIR411C	gi|563319294|ref|NR_107767.1|	Bos taurus microRNA mir-411c (MIR411C), microRNA	2248	Cluster0001
MIR488:gi|269847326|ref|NR_031156.1|	MIR488	gi|269847326|ref|NR_031156.1|	Bos taurus microRNA mir-488 (MIR488), microRNA	2248	Cluster0001
MIR496:gi|563318070|ref|NR_031321.2|	MIR496	gi|563318070|ref|NR_031321.2|	Bos taurus microRNA mir-496 (MIR496), microRNA	2248	Cluster0001
MIR499:gi|269847439|ref|NR_030926.1|	MIR499	gi|269847439|ref|NR_030926.1|	Bos taurus microRNA mir-499 (MIR499), microRNA	2248	Cluster0001
MIR544A:gi|269847461|ref|NR_031187.1|	MIR544A	gi|269847461|ref|NR_031187.1|	Bos taurus microRNA mir-544a (MIR544A), microRNA	2248	Cluster0001
MIR584-6:gi|269847013|ref|NR_031339.1|	MIR584-6	gi|269847013|ref|NR_031339.1|	Bos taurus microRNA mir-584-6 (MIR584-6), microRNA	2248	Cluster0001
MIR592:gi|269847021|ref|NR_031341.1|	MIR592	gi|269847021|ref|NR_031341.1|	Bos taurus microRNA mir-592 (MIR592), microRNA	2248	Cluster0001
MIR6521:gi|563320345|ref|NR_107758.1|	MIR6521	gi|563320345|ref|NR_107758.1|	Bos taurus microRNA mir-6521 (MIR6521), microRNA	2248	Cluster0001
MIR6526-1:gi|563318305|ref|NR_107787.1|	MIR6526-1	gi|563318305|ref|NR_107787.1|	Bos taurus microRNA mir-6526-1 (MIR6526-1), microRNA	2248	Cluster0001
MIR6526-3:gi|563407238|ref|NR_107791.1|	MIR6526-3	gi|563407238|ref|NR_107791.1|	Bos taurus microRNA mir-6526-3 (MIR6526-3), microRNA	2248	Cluster0001
MIR6528:gi|563320499|ref|NR_107797.1|	MIR6528	gi|563320499|ref|NR_107797.1|	Bos taurus microRNA mir-6528 (MIR6528), microRNA	2248	Cluster0001
MIR656:gi|269847735|ref|NR_030992.1|	MIR656	gi|269847735|ref|NR_030992.1|	Bos taurus microRNA mir-656 (MIR656), microRNA	2248	Cluster0001
MIR669:gi|747172603|ref|NR_130619.1|	MIR669	gi|747172603|ref|NR_130619.1|	Bos taurus microRNA mir-669 (MIR669), microRNA	2248	Cluster0001
MIR708:gi|269847715|ref|NR_030987.1|	MIR708	gi|269847715|ref|NR_030987.1|	Bos taurus microRNA mir-708 (MIR708), microRNA	2248	Cluster0001
MIR7-3:gi|269847653|ref|NR_030974.1|	MIR7-3	gi|269847653|ref|NR_030974.1|	Bos taurus microRNA mir-7-3 (MIR7-3), microRNA	2248	Cluster0001
MIR7864:gi|563317982|ref|NR_107854.1|	MIR7864	gi|563317982|ref|NR_107854.1|	Bos taurus microRNA mir-7864 (MIR7864), microRNA	2248	Cluster0001
MIRLET7C:gi|269847202|ref|NR_031383.1|	MIRLET7C	gi|269847202|ref|NR_031383.1|	Bos taurus microRNA let-7c (MIRLET7C), microRNA	2248	Cluster0001
MITF:gi|741968609|ref|XM_005222626.2|	MITF	gi|741968609|ref|XM_005222626.2|	PREDICTED: Bos taurus microphthalmia-associated transcription factor (MITF), transcript variant X3, mRNA	1980	Cluster0001
MKNK1:gi|982920085|ref|XM_005204755.3|	MKNK1	gi|982920085|ref|XM_005204755.3|	PREDICTED: Bos taurus MAP kinase interacting serine/threonine kinase 1 (MKNK1), transcript variant X4, mRNA	1789	Cluster0001
MLKL:gi|982951355|ref|XM_005218381.3|	MLKL	gi|982951355|ref|XM_005218381.3|	PREDICTED: Bos taurus mixed lineage kinase domain-like (MLKL), transcript variant X2, mRNA	1945	Cluster0001
MLPH:gi|125991905|ref|NM_001081597.1|	MLPH	gi|125991905|ref|NM_001081597.1|	Bos taurus melanophilin (MLPH), mRNA	2001	Cluster0001
MMP12:gi|331284140|ref|NM_001206640.1|	MMP12	gi|331284140|ref|NM_001206640.1|	Bos taurus matrix metallopeptidase 12 (macrophage elastase) (MMP12), mRNA	2272	Cluster0001
MMP19:gi|115496088|ref|NM_001075983.1|	MMP19	gi|115496088|ref|NM_001075983.1|	Bos taurus matrix metallopeptidase 19 (MMP19), mRNA	2254	Cluster0001
MMP19:gi|982925821|ref|XM_015471107.1|	MMP19	gi|982925821|ref|XM_015471107.1|	PREDICTED: Bos taurus matrix metallopeptidase 19 (MMP19), transcript variant X2, mRNA	2095	Cluster0001
MMP25:gi|982966490|ref|XM_010819231.2|	MMP25	gi|982966490|ref|XM_010819231.2|	PREDICTED: Bos taurus matrix metallopeptidase 25 (MMP25), mRNA	2250	Cluster0001
MMP9:gi|31340830|ref|NM_174744.2|	MMP9	gi|31340830|ref|NM_174744.2|	Bos taurus matrix metallopeptidase 9 (gelatinase B, 92kDa gelatinase, 92kDa type IV collagenase) (MMP9), mRNA	2269	Cluster0001
MMRN1:gi|982928070|ref|XM_005207771.3|	MMRN1	gi|982928070|ref|XM_005207771.3|	PREDICTED: Bos taurus multimerin 1 (MMRN1), transcript variant X1, mRNA	2306	Cluster0001
MMRN2:gi|982970695|ref|XM_002698938.4|	MMRN2	gi|982970695|ref|XM_002698938.4|	PREDICTED: Bos taurus multimerin 2 (MMRN2), mRNA	2268	Cluster0001
MOB3C:gi|528945027|ref|XM_005204851.1|	MOB3C	gi|528945027|ref|XM_005204851.1|	PREDICTED: Bos taurus MOB kinase activator 3C (MOB3C), transcript variant X1, mRNA	2180	Cluster0001
MOB3C:gi|77736454|ref|NM_001034755.1|	MOB3C	gi|77736454|ref|NM_001034755.1|	Bos taurus MOB kinase activator 3C (MOB3C), mRNA	2248	Cluster0001
MOB3C:gi|982920196|ref|XM_005204852.3|	MOB3C	gi|982920196|ref|XM_005204852.3|	PREDICTED: Bos taurus MOB kinase activator 3C (MOB3C), transcript variant X2, mRNA	752	Cluster0001
MOCOS:gi|31342879|ref|NM_174081.2|	MOCOS	gi|31342879|ref|NM_174081.2|	Bos taurus molybdenum cofactor sulfurase (MOCOS), mRNA	2222	Cluster0001
MPDZ:gi|330688471|ref|NM_001192891.2|	MPDZ	gi|330688471|ref|NM_001192891.2|	Bos taurus multiple PDZ domain protein (MPDZ), mRNA	2313	Cluster0001
MPDZ:gi|982933202|ref|XM_010807813.2|	MPDZ	gi|982933202|ref|XM_010807813.2|	PREDICTED: Bos taurus multiple PDZ domain protein (MPDZ), transcript variant X9, mRNA	2245	Cluster0001
MPEG1:gi|114050822|ref|NM_001046464.1|	MPEG1	gi|114050822|ref|NM_001046464.1|	Bos taurus macrophage expressed 1 (MPEG1), mRNA	2250	Cluster0001
MPTX:gi|402691707|ref|NM_001034227.2|	MPTX	gi|402691707|ref|NM_001034227.2|	Bos taurus putative mucosal pentraxin homolog (MPTX), mRNA	2250	Cluster0001
MRC1:gi|982942478|ref|XM_003586772.4|	MRC1	gi|982942478|ref|XM_003586772.4|	PREDICTED: Bos taurus mannose receptor, C type 1 (MRC1), transcript variant X1, mRNA	2267	Cluster0001
MRC2:gi|330688481|ref|NM_001192670.1|	MRC2	gi|330688481|ref|NM_001192670.1|	Bos taurus mannose receptor, C type 2 (MRC2), mRNA	2246	Cluster0001
MRVI1:gi|931715678|ref|NM_194465.3|	MRVI1	gi|931715678|ref|NM_194465.3|	Bos taurus murine retrovirus integration site 1 homolog (MRVI1), transcript variant 2, mRNA	2231	Cluster0001
MS4A1:gi|402744626|ref|NM_001077854.2|	MS4A1	gi|402744626|ref|NM_001077854.2|	Bos taurus membrane-spanning 4-domains, subfamily A, member 1 (MS4A1), mRNA	2258	Cluster0001
MS4A15:gi|982971671|ref|XM_010820984.2|	MS4A15	gi|982971671|ref|XM_010820984.2|	PREDICTED: Bos taurus membrane spanning 4-domains A15 (MS4A15), mRNA	2313	Cluster0001
MS4A18:gi|402692698|ref|NM_001101992.2|	MS4A18	gi|402692698|ref|NM_001101992.2|	Bos taurus membrane-spanning 4-domains, subfamily A, member 18 (MS4A18), mRNA	1882	Cluster0001
MS4A18:gi|982971620|ref|XM_010820968.2|	MS4A18	gi|982971620|ref|XM_010820968.2|	PREDICTED: Bos taurus membrane spanning 4-domains A18 (MS4A18), transcript variant X1, mRNA	2079	Cluster0001
MS4A18:gi|982971621|ref|XM_005226849.3|	MS4A18	gi|982971621|ref|XM_005226849.3|	PREDICTED: Bos taurus membrane spanning 4-domains A18 (MS4A18), transcript variant X2, mRNA	2116	Cluster0001
MS4A7:gi|116004300|ref|NM_001077040.1|	MS4A7	gi|116004300|ref|NM_001077040.1|	Bos taurus membrane-spanning 4-domains, subfamily A, member 7 (MS4A7), mRNA	2250	Cluster0001
MS4A7:gi|982947286|ref|XM_005216613.3|	MS4A7	gi|982947286|ref|XM_005216613.3|	PREDICTED: Bos taurus membrane-spanning 4-domains, subfamily A, member 7 (MS4A7), transcript variant X1, mRNA	2248	Cluster0001
M-SAA3.2:gi|347300328|ref|NM_001242573.1|	M-SAA3.2	gi|347300328|ref|NM_001242573.1|	Bos taurus mammary serum amyloid A3.2 (M-SAA3.2), mRNA	2205	Cluster0001
MSR1:gi|164420705|ref|NM_174113.2|	MSR1	gi|164420705|ref|NM_174113.2|	Bos taurus macrophage scavenger receptor 1 (MSR1), transcript variant 2, mRNA	2268	Cluster0001
MSR1:gi|164420706|ref|NM_001113240.1|	MSR1	gi|164420706|ref|NM_001113240.1|	Bos taurus macrophage scavenger receptor 1 (MSR1), transcript variant 1, mRNA	2249	Cluster0001
MSRB3:gi|741926839|ref|XM_002687543.3|	MSRB3	gi|741926839|ref|XM_002687543.3|	PREDICTED: Bos taurus methionine sulfoxide reductase B3 (MSRB3), transcript variant X3, mRNA	2248	Cluster0001
MSRB3:gi|982926072|ref|XM_002687544.4|	MSRB3	gi|982926072|ref|XM_002687544.4|	PREDICTED: Bos taurus methionine sulfoxide reductase B3 (MSRB3), transcript variant X1, mRNA	2307	Cluster0001
MT1A:gi|331284139|ref|NM_001040492.2|	MT1A	gi|331284139|ref|NM_001040492.2|	Bos taurus metallothionein-1A (MT1A), mRNA	2244	Cluster0001
MT1E:gi|402743326|ref|NM_001078134.2|	MT1E	gi|402743326|ref|NM_001078134.2|	Bos taurus metallothionein 1E (MT1E), mRNA	1995	Cluster0001
MT1E:gi|402766853|ref|NM_001114857.2|	MT1E	gi|402766853|ref|NM_001114857.2|	Bos taurus metallothionein 1E (MT1E), mRNA	2230	Cluster0001
MT2A:gi|262073070|ref|NM_001075140.1|	MT2A	gi|262073070|ref|NM_001075140.1|	Bos taurus metallothionein 2A (MT2A), mRNA	2289	Cluster0001
MT3:gi|402745611|ref|NM_001113304.2|	MT3	gi|402745611|ref|NM_001113304.2|	Bos taurus metallothionein 3 (MT3), mRNA	2205	Cluster0001
MTMR1:gi|982972903|ref|XM_005227602.3|	MTMR1	gi|982972903|ref|XM_005227602.3|	PREDICTED: Bos taurus myotubularin related protein 1 (MTMR1), transcript variant X3, mRNA	1991	Cluster0001
MTNR1A:gi|982969331|ref|XM_002698656.4|	MTNR1A	gi|982969331|ref|XM_002698656.4|	PREDICTED: Bos taurus melatonin receptor 1A (MTNR1A), mRNA	1627	Cluster0001
MTTP:gi|156120316|ref|NM_001101834.1|	MTTP	gi|156120316|ref|NM_001101834.1|	Bos taurus microsomal triglyceride transfer protein (MTTP), mRNA	2258	Cluster0001
MTUS1:gi|115496747|ref|NM_001075692.1|	MTUS1	gi|115496747|ref|NM_001075692.1|	Bos taurus microtubule associated tumor suppressor 1 (MTUS1), mRNA	1945	Cluster0001
MUC12:gi|983007273|ref|XM_015469387.1|	MUC12	gi|983007273|ref|XM_015469387.1|	PREDICTED: Bos taurus mucin 12, cell surface associated (MUC12), transcript variant X2, mRNA	2254	Cluster0001
MUC13:gi|982910531|ref|XM_002684796.5|	MUC13	gi|982910531|ref|XM_002684796.5|	PREDICTED: Bos taurus mucin 13, cell surface associated (MUC13), mRNA	1995	Cluster0001
MUC17:gi|982967528|ref|XM_010819627.2|	MUC17	gi|982967528|ref|XM_010819627.2|	PREDICTED: Bos taurus mucin 17, cell surface associated (MUC17), transcript variant X1, mRNA	2233	Cluster0001
MUC2:gi|982974979|ref|XM_015461559.1|	MUC2	gi|982974979|ref|XM_015461559.1|	PREDICTED: Bos taurus mucin 2 (MUC2), mRNA	2228	Cluster0001
MUC6:gi|982972452|ref|XM_005227395.3|	MUC6	gi|982972452|ref|XM_005227395.3|	PREDICTED: Bos taurus mucin 6, oligomeric mucus/gel-forming (MUC6), transcript variant X3, mRNA	2224	Cluster0001
MUSTN1:gi|402744280|ref|NM_001040589.2|	MUSTN1	gi|402744280|ref|NM_001040589.2|	Bos taurus musculoskeletal, embryonic nuclear protein 1 (MUSTN1), mRNA	623	Cluster0001
MX1:gi|31343219|ref|NM_173940.2|	MX1	gi|31343219|ref|NM_173940.2|	Bos taurus MX dynamin-like GTPase 1 (MX1), mRNA	2069	Cluster0001
MX1:gi|982912204|ref|XM_005201988.3|	MX1	gi|982912204|ref|XM_005201988.3|	PREDICTED: Bos taurus MX dynamin-like GTPase 1 (MX1), transcript variant X1, mRNA	2128	Cluster0001
MX2:gi|31343213|ref|NM_173941.2|	MX2	gi|31343213|ref|NM_173941.2|	Bos taurus MX dynamin-like GTPase 2 (MX2), mRNA	2275	Cluster0001
MX2:gi|982912213|ref|XM_015473641.1|	MX2	gi|982912213|ref|XM_015473641.1|	PREDICTED: Bos taurus MX dynamin-like GTPase 2 (MX2), transcript variant X1, mRNA	2274	Cluster0001
MXD1:gi|300798107|ref|NM_001192380.1|	MXD1	gi|300798107|ref|NM_001192380.1|	Bos taurus MAX dimerization protein 1 (MXD1), mRNA	2174	Cluster0001
MXD1:gi|741943363|ref|XM_005212849.2|	MXD1	gi|741943363|ref|XM_005212849.2|	PREDICTED: Bos taurus MAX dimerization protein 1 (MXD1), transcript variant X1, mRNA	2270	Cluster0001
MXRA5:gi|982974763|ref|XM_002700420.4|	MXRA5	gi|982974763|ref|XM_002700420.4|	PREDICTED: Bos taurus matrix-remodelling associated 5 (MXRA5), transcript variant X2, mRNA	2221	Cluster0001
MYCT1:gi|982935514|ref|XM_005228550.3|	MYCT1	gi|982935514|ref|XM_005228550.3|	PREDICTED: Bos taurus myc target 1 (MYCT1), mRNA	2249	Cluster0001
MYH11:gi|156120900|ref|NM_001102127.1|	MYH11	gi|156120900|ref|NM_001102127.1|	Bos taurus myosin, heavy chain 11, smooth muscle (MYH11), mRNA	2252	Cluster0001
MYL9:gi|115497715|ref|NM_001075234.1|	MYL9	gi|115497715|ref|NM_001075234.1|	Bos taurus myosin, light chain 9, regulatory (MYL9), mRNA	1737	Cluster0001
MYLK:gi|31341288|ref|NM_176636.2|	MYLK	gi|31341288|ref|NM_176636.2|	Bos taurus myosin light chain kinase (MYLK), mRNA	2220	Cluster0001
MYO18A:gi|741962451|ref|XM_010815863.1|	MYO18A	gi|741962451|ref|XM_010815863.1|	PREDICTED: Bos taurus myosin XVIIIA (MYO18A), transcript variant X20, mRNA	2248	Cluster0001
MYO1C:gi|147906575|ref|NM_174396.3|	MYO1C	gi|147906575|ref|NM_174396.3|	Bos taurus myosin IC (MYO1C), mRNA	2088	Cluster0001
MYO1F:gi|300795168|ref|NM_001192748.1|	MYO1F	gi|300795168|ref|NM_001192748.1|	Bos taurus myosin IF (MYO1F), mRNA	2253	Cluster0001
MYO1G:gi|982921907|ref|XM_005205614.3|	MYO1G	gi|982921907|ref|XM_005205614.3|	PREDICTED: Bos taurus myosin IG (MYO1G), mRNA	2237	Cluster0001
MYOCD:gi|982957412|ref|XM_010816079.2|	MYOCD	gi|982957412|ref|XM_010816079.2|	PREDICTED: Bos taurus myocardin (MYOCD), transcript variant X3, mRNA	1637	Cluster0001
MYOF:gi|982968085|ref|XM_010819884.2|	MYOF	gi|982968085|ref|XM_010819884.2|	PREDICTED: Bos taurus myoferlin (MYOF), transcript variant X3, mRNA	2246	Cluster0001
MZB1:gi|402743404|ref|NM_001098930.2|	MZB1	gi|402743404|ref|NM_001098930.2|	Bos taurus marginal zone B and B1 cell-specific protein (MZB1), mRNA	2256	Cluster0001
NAIP:gi|982959222|ref|XM_010816709.2|	NAIP	gi|982959222|ref|XM_010816709.2|	PREDICTED: Bos taurus NLR family, apoptosis inhibitory protein (NAIP), transcript variant X1, mRNA	2254	Cluster0001
NAIP:gi|982959230|ref|XM_010816710.2|	NAIP	gi|982959230|ref|XM_010816710.2|	PREDICTED: Bos taurus NLR family, apoptosis inhibitory protein (NAIP), transcript variant X5, mRNA	2226	Cluster0001
NAPSA:gi|982954294|ref|XM_002695127.4|	NAPSA	gi|982954294|ref|XM_002695127.4|	PREDICTED: Bos taurus napsin A aspartic peptidase (NAPSA), mRNA	2222	Cluster0001
NCALD:gi|982945032|ref|XM_005215609.3|	NCALD	gi|982945032|ref|XM_005215609.3|	PREDICTED: Bos taurus neurocalcin delta (NCALD), transcript variant X3, mRNA	2199	Cluster0001
NCALD:gi|982945034|ref|XM_015474513.1|	NCALD	gi|982945034|ref|XM_015474513.1|	PREDICTED: Bos taurus neurocalcin delta (NCALD), transcript variant X5, mRNA	2248	Cluster0001
NCAM1:gi|982945463|ref|XM_010812350.2|	NCAM1	gi|982945463|ref|XM_010812350.2|	PREDICTED: Bos taurus neural cell adhesion molecule 1 (NCAM1), transcript variant X12, mRNA	2294	Cluster0001
NCF1:gi|402692246|ref|NM_174119.4|	NCF1	gi|402692246|ref|NM_174119.4|	Bos taurus neutrophil cytosolic factor 1 (NCF1), mRNA	2269	Cluster0001
NCF2:gi|982948802|ref|XM_005217265.3|	NCF2	gi|982948802|ref|XM_005217265.3|	PREDICTED: Bos taurus neutrophil cytosolic factor 2 (NCF2), transcript variant X3, mRNA	2278	Cluster0001
NCF4:gi|114051669|ref|NM_001045983.1|	NCF4	gi|114051669|ref|NM_001045983.1|	Bos taurus neutrophil cytosolic factor 4, 40kDa (NCF4), mRNA	2252	Cluster0001
NCF4:gi|982926349|ref|XM_015471166.1|	NCF4	gi|982926349|ref|XM_015471166.1|	PREDICTED: Bos taurus neutrophil cytosolic factor 4 (NCF4), transcript variant X1, mRNA	2248	Cluster0001
NCKAP1L:gi|982924592|ref|XM_010804828.2|	NCKAP1L	gi|982924592|ref|XM_010804828.2|	PREDICTED: Bos taurus NCK associated protein 1 like (NCKAP1L), transcript variant X1, mRNA	2259	Cluster0001
NCOA7:gi|982934815|ref|XM_005210718.3|	NCOA7	gi|982934815|ref|XM_005210718.3|	PREDICTED: Bos taurus nuclear receptor coactivator 7 (NCOA7), transcript variant X1, mRNA	2088	Cluster0001
NCOA7:gi|982934820|ref|XM_003586458.4|	NCOA7	gi|982934820|ref|XM_003586458.4|	PREDICTED: Bos taurus nuclear receptor coactivator 7 (NCOA7), transcript variant X6, mRNA	2271	Cluster0001
NDUFS8:gi|982971826|ref|XM_015461250.1|	NDUFS8	gi|982971826|ref|XM_015461250.1|	PREDICTED: Bos taurus NADH:ubiquinone oxidoreductase core subunit S8 (NDUFS8), transcript variant X2, mRNA	2056	Cluster0001
NEK11:gi|982912197|ref|XM_015473613.1|	NEK11	gi|982912197|ref|XM_015473613.1|	PREDICTED: Bos taurus NIMA related kinase 11 (NEK11), transcript variant X12, mRNA	2231	Cluster0001
NELL2:gi|156120814|ref|NM_001102084.1|	NELL2	gi|156120814|ref|NM_001102084.1|	Bos taurus NEL-like 2 (chicken) (NELL2), mRNA	2273	Cluster0001
NFAM1:gi|982927487|ref|XM_015471428.1|	NFAM1	gi|982927487|ref|XM_015471428.1|	PREDICTED: Bos taurus NFAT activating protein with ITAM motif 1 (NFAM1), mRNA	2258	Cluster0001
NFKBIZ:gi|41386700|ref|NM_174726.1|	NFKBIZ	gi|41386700|ref|NM_174726.1|	Bos taurus nuclear factor of kappa light polypeptide gene enhancer in B-cells inhibitor, zeta (NFKBIZ), mRNA	2277	Cluster0001
NID1:gi|155372034|ref|NM_001101155.1|	NID1	gi|155372034|ref|NM_001101155.1|	Bos taurus nidogen 1 (NID1), mRNA	1991	Cluster0001
NIN:gi|982937017|ref|XM_003586563.4|	NIN	gi|982937017|ref|XM_003586563.4|	PREDICTED: Bos taurus ninein (NIN), transcript variant X6, mRNA	763	Cluster0001
NKG7:gi|982954361|ref|XM_005219544.2|	NKG7	gi|982954361|ref|XM_005219544.2|	PREDICTED: Bos taurus natural killer cell granule protein 7 (NKG7), transcript variant X2, mRNA	2249	Cluster0001
NKX2-3:gi|402744809|ref|NM_001034676.2|	NKX2-3	gi|402744809|ref|NM_001034676.2|	Bos taurus NK2 homeobox 3 (NKX2-3), mRNA	2287	Cluster0001
NLRC3:gi|982966517|ref|XM_002697946.5|	NLRC3	gi|982966517|ref|XM_002697946.5|	PREDICTED: Bos taurus NLR family, CARD domain containing 3 (NLRC3), transcript variant X1, mRNA	2248	Cluster0001
NLRC4:gi|982938539|ref|XM_005212521.3|	NLRC4	gi|982938539|ref|XM_005212521.3|	PREDICTED: Bos taurus NLR family, CARD domain containing 4 (NLRC4), transcript variant X1, mRNA	2168	Cluster0001
NLRC5:gi|982952085|ref|XM_005218805.3|	NLRC5	gi|982952085|ref|XM_005218805.3|	PREDICTED: Bos taurus NLR family, CARD domain containing 5 (NLRC5), transcript variant X1, mRNA	1777	Cluster0001
NLRP3:gi|156121084|ref|NM_001102219.1|	NLRP3	gi|156121084|ref|NM_001102219.1|	Bos taurus NLR family, pyrin domain containing 3 (NLRP3), mRNA	2248	Cluster0001
NLRP3:gi|982931561|ref|XM_010807177.2|	NLRP3	gi|982931561|ref|XM_010807177.2|	PREDICTED: Bos taurus NLR family, pyrin domain containing 3 (NLRP3), transcript variant X1, mRNA	2017	Cluster0001
NOS2:gi|116003826|ref|NM_001076799.1|	NOS2	gi|116003826|ref|NM_001076799.1|	Bos taurus nitric oxide synthase 2, inducible (NOS2), mRNA	2258	Cluster0001
NOX4:gi|982971055|ref|XM_015461112.1|	NOX4	gi|982971055|ref|XM_015461112.1|	PREDICTED: Bos taurus NADPH oxidase 4 (NOX4), transcript variant X7, mRNA	2248	Cluster0001
NPR3:gi|31342786|ref|NM_174127.2|	NPR3	gi|31342786|ref|NM_174127.2|	Bos taurus natriuretic peptide receptor 3 (NPR3), mRNA	2234	Cluster0001
NR1H3:gi|62460413|ref|NM_001014861.1|	NR1H3	gi|62460413|ref|NM_001014861.1|	Bos taurus nuclear receptor subfamily 1, group H, member 3 (NR1H3), mRNA	1844	Cluster0001
NR1H4:gi|402692778|ref|NM_001034708.2|	NR1H4	gi|402692778|ref|NM_001034708.2|	Bos taurus nuclear receptor subfamily 1, group H, member 4 (NR1H4), mRNA	1740	Cluster0001
NR1H4:gi|982925897|ref|XM_005206661.3|	NR1H4	gi|982925897|ref|XM_005206661.3|	PREDICTED: Bos taurus nuclear receptor subfamily 1 group H member 4 (NR1H4), transcript variant X1, mRNA	2093	Cluster0001
NR3C1:gi|331284121|ref|NM_001206634.1|	NR3C1	gi|331284121|ref|NM_001206634.1|	Bos taurus nuclear receptor subfamily 3, group C, member 1 (glucocorticoid receptor) (NR3C1), mRNA	1920	Cluster0001
NR3C1:gi|741933955|ref|XM_005209531.2|	NR3C1	gi|741933955|ref|XM_005209531.2|	PREDICTED: Bos taurus nuclear receptor subfamily 3 group C member 1 (NR3C1), transcript variant X4, mRNA	2257	Cluster0001
NR4A1:gi|982924825|ref|XM_005206219.3|	NR4A1	gi|982924825|ref|XM_005206219.3|	PREDICTED: Bos taurus nuclear receptor subfamily 4 group A member 1 (NR4A1), transcript variant X1, mRNA	1901	Cluster0001
NR4A2:gi|982913580|ref|XM_005202478.3|	NR4A2	gi|982913580|ref|XM_005202478.3|	PREDICTED: Bos taurus nuclear receptor subfamily 4 group A member 2 (NR4A2), transcript variant X4, mRNA	2125	Cluster0001
NRIP1:gi|982909576|ref|XM_015468214.1|	NRIP1	gi|982909576|ref|XM_015468214.1|	PREDICTED: Bos taurus nuclear receptor interacting protein 1 (NRIP1), transcript variant X2, mRNA	507	Cluster0001
NRP1:gi|329663965|ref|NM_001205660.1|	NRP1	gi|329663965|ref|NM_001205660.1|	Bos taurus neuropilin 1 (NRP1), mRNA	2272	Cluster0001
NRP1:gi|982942285|ref|XM_010811131.2|	NRP1	gi|982942285|ref|XM_010811131.2|	PREDICTED: Bos taurus neuropilin 1 (NRP1), transcript variant X1, mRNA	1647	Cluster0001
NRP1:gi|982942287|ref|XM_010811133.2|	NRP1	gi|982942287|ref|XM_010811133.2|	PREDICTED: Bos taurus neuropilin 1 (NRP1), transcript variant X3, mRNA	2243	Cluster0001
NRROS:gi|77735736|ref|NM_001034391.1|	NRROS	gi|77735736|ref|NM_001034391.1|	Bos taurus negative regulator of reactive oxygen species (NRROS), mRNA	2266	Cluster0001
NTN1:gi|300796658|ref|NM_001192566.1|	NTN1	gi|300796658|ref|NM_001192566.1|	Bos taurus netrin 1 (NTN1), mRNA	2222	Cluster0001
NTS:gi|402692186|ref|NM_173945.4|	NTS	gi|402692186|ref|NM_173945.4|	Bos taurus neurotensin (NTS), mRNA	2278	Cluster0001
NUAK1:gi|329664697|ref|NM_001205496.1|	NUAK1	gi|329664697|ref|NM_001205496.1|	Bos taurus NUAK family, SNF1-like kinase, 1 (NUAK1), mRNA	1042	Cluster0001
NUAK2:gi|118601791|ref|NM_001079597.1|	NUAK2	gi|118601791|ref|NM_001079597.1|	Bos taurus NUAK family, SNF1-like kinase, 2 (NUAK2), mRNA	1759	Cluster0001
NUB1:gi|124249271|ref|NM_001080906.1|	NUB1	gi|124249271|ref|NM_001080906.1|	Bos taurus negative regulator of ubiquitin-like proteins 1 (NUB1), mRNA	1553	Cluster0001
NUB1:gi|982922247|ref|XM_005205827.3|	NUB1	gi|982922247|ref|XM_005205827.3|	PREDICTED: Bos taurus negative regulator of ubiquitin-like proteins 1 (NUB1), transcript variant X1, mRNA	1871	Cluster0001
NUGGC:gi|982932993|ref|XM_005209873.3|	NUGGC	gi|982932993|ref|XM_005209873.3|	PREDICTED: Bos taurus nuclear GTPase, germinal center associated (NUGGC), transcript variant X2, mRNA	2163	Cluster0001
NUGGC:gi|982932995|ref|XM_015472411.1|	NUGGC	gi|982932995|ref|XM_015472411.1|	PREDICTED: Bos taurus nuclear GTPase, germinal center associated (NUGGC), transcript variant X4, mRNA	2301	Cluster0001
NUPR1:gi|402743866|ref|NM_001114515.2|	NUPR1	gi|402743866|ref|NM_001114515.2|	Bos taurus nuclear protein, transcriptional regulator, 1 (NUPR1), mRNA	1713	Cluster0001
NXNL2:gi|982934266|ref|XM_010808198.2|	NXNL2	gi|982934266|ref|XM_010808198.2|	PREDICTED: Bos taurus nucleoredoxin-like 2 (NXNL2), transcript variant X6, mRNA	350	Cluster0001
NXPE2:gi|982945625|ref|XM_002692997.4|	NXPE2	gi|982945625|ref|XM_002692997.4|	PREDICTED: Bos taurus neurexophilin and PC-esterase domain family member 2 (NXPE2), mRNA	2042	Cluster0001
NXPE4:gi|982945539|ref|XM_015474615.1|	NXPE4	gi|982945539|ref|XM_015474615.1|	PREDICTED: Bos taurus neurexophilin and PC-esterase domain family, member 4 (NXPE4), transcript variant X1, mRNA	2253	Cluster0001
NXPH3:gi|300796700|ref|NM_001192824.1|	NXPH3	gi|300796700|ref|NM_001192824.1|	Bos taurus neurexophilin 3 (NXPH3), mRNA	2311	Cluster0001
OAS1X:gi|31342492|ref|NM_178108.2|	OAS1X	gi|31342492|ref|NM_178108.2|	Bos taurus 2 ,5 -oligoadenylate synthetase 1, 40/46kDa (OAS1X), mRNA	2252	Cluster0001
OAS1Y:gi|94967003|ref|NM_001040606.1|	OAS1Y	gi|94967003|ref|NM_001040606.1|	Bos taurus 2 ,5 -oligoadenylate synthetase 1, 40/46kDa (OAS1Y), mRNA	2257	Cluster0001
OAS1Z:gi|71067099|ref|NM_001029846.1|	OAS1Z	gi|71067099|ref|NM_001029846.1|	Bos taurus 2 ,5 -oligoadenylate synthetase 1, 40/46kDa (OAS1Z), mRNA	2260	Cluster0001
OAS2:gi|66792905|ref|NM_001024557.1|	OAS2	gi|66792905|ref|NM_001024557.1|	Bos taurus 2 -5 -oligoadenylate synthetase 2, 69/71kDa (OAS2), mRNA	2258	Cluster0001
OAT:gi|77735430|ref|NM_001034240.1|	OAT	gi|77735430|ref|NM_001034240.1|	Bos taurus ornithine aminotransferase (OAT), mRNA	2141	Cluster0001
OBP:gi|982974936|ref|XM_002700469.5|	OBP	gi|982974936|ref|XM_002700469.5|	PREDICTED: Bos taurus odorant-binding protein (OBP), mRNA	2248	Cluster0001
OCIAD1:gi|982928385|ref|XM_005207965.3|	OCIAD1	gi|982928385|ref|XM_005207965.3|	PREDICTED: Bos taurus OCIA domain containing 1 (OCIAD1), transcript variant X6, mRNA	1660	Cluster0001
OGN:gi|148540185|ref|NM_173946.2|	OGN	gi|148540185|ref|NM_173946.2|	Bos taurus osteoglycin (OGN), mRNA	2275	Cluster0001
OIT3:gi|114051506|ref|NM_001046064.1|	OIT3	gi|114051506|ref|NM_001046064.1|	Bos taurus oncoprotein induced transcript 3 (OIT3), mRNA	2292	Cluster0001
OLFML1:gi|164451477|ref|NM_001035385.2|	OLFML1	gi|164451477|ref|NM_001035385.2|	Bos taurus olfactomedin-like 1 (OLFML1), mRNA	2285	Cluster0001
OLR1:gi|982926820|ref|XM_005207046.3|	OLR1	gi|982926820|ref|XM_005207046.3|	PREDICTED: Bos taurus oxidized low density lipoprotein (lectin-like) receptor 1 (OLR1), transcript variant X1, mRNA	2213	Cluster0001
OR2H1:gi|982964162|ref|XM_010818406.2|	OR2H1	gi|982964162|ref|XM_010818406.2|	PREDICTED: Bos taurus olfactory receptor, family 2, subfamily H, member 1 (OR2H1), mRNA	2104	Cluster0001
OSBPL1A:gi|982965392|ref|XM_005224096.2|	OSBPL1A	gi|982965392|ref|XM_005224096.2|	PREDICTED: Bos taurus oxysterol binding protein like 1A (OSBPL1A), transcript variant X10, mRNA	2149	Cluster0001
OSM:gi|982950720|ref|XM_010814086.2|	OSM	gi|982950720|ref|XM_010814086.2|	PREDICTED: Bos taurus oncostatin M (OSM), transcript variant X1, mRNA	2250	Cluster0001
OSMR:gi|375313898|ref|NM_001080272.2|	OSMR	gi|375313898|ref|NM_001080272.2|	Bos taurus oncostatin M receptor (OSMR), mRNA	2093	Cluster0001
OTC:gi|31343505|ref|NM_177487.2|	OTC	gi|31343505|ref|NM_177487.2|	Bos taurus ornithine carbamoyltransferase (OTC), mRNA	2247	Cluster0001
OTOS:gi|167583535|ref|NM_001114525.1|	OTOS	gi|167583535|ref|NM_001114525.1|	Bos taurus otospiralin (OTOS), mRNA	2248	Cluster0001
P2RX4:gi|77404276|ref|NM_001034049.1|	P2RX4	gi|77404276|ref|NM_001034049.1|	Bos taurus purinergic receptor P2X, ligand-gated ion channel, 4 (P2RX4), mRNA	1958	Cluster0001
P2RY10:gi|402693089|ref|NM_001075699.2|	P2RY10	gi|402693089|ref|NM_001075699.2|	Bos taurus purinergic receptor P2Y, G-protein coupled, 10 (P2RY10), mRNA	2248	Cluster0001
P2RY10:gi|982973600|ref|XM_005227951.3|	P2RY10	gi|982973600|ref|XM_005227951.3|	PREDICTED: Bos taurus purinergic receptor P2Y, G-protein coupled, 10 (P2RY10), transcript variant X1, mRNA	2259	Cluster0001
P2RY13:gi|147905455|ref|NM_001098152.1|	P2RY13	gi|147905455|ref|NM_001098152.1|	Bos taurus purinergic receptor P2Y, G-protein coupled, 13 (P2RY13), mRNA	2233	Cluster0001
P2RY14:gi|116004236|ref|NM_001077009.1|	P2RY14	gi|116004236|ref|NM_001077009.1|	Bos taurus purinergic receptor P2Y, G-protein coupled, 14 (P2RY14), mRNA	2173	Cluster0001
P2RY6:gi|300796355|ref|NM_001192295.1|	P2RY6	gi|300796355|ref|NM_001192295.1|	Bos taurus pyrimidinergic receptor P2Y, G-protein coupled, 6 (P2RY6), mRNA	2251	Cluster0001
P3H2:gi|402747062|ref|NM_001100345.2|	P3H2	gi|402747062|ref|NM_001100345.2|	Bos taurus prolyl 3-hydroxylase 2 (P3H2), mRNA	2268	Cluster0001
PAG1:gi|982994572|ref|XM_015466351.1|	PAG1	gi|982994572|ref|XM_015466351.1|	PREDICTED: Bos taurus phosphoprotein membrane anchor with glycosphingolipid microdomains 1 (PAG1), transcript variant X3, mRNA	1938	Cluster0001
PALM:gi|982985241|ref|XM_015464245.1|	PALM	gi|982985241|ref|XM_015464245.1|	PREDICTED: Bos taurus paralemmin (PALM), transcript variant X2, mRNA	1674	Cluster0001
PALM2:gi|323690114|ref|NM_001204119.1|	PALM2	gi|323690114|ref|NM_001204119.1|	Bos taurus paralemmin 2 (PALM2), mRNA	2276	Cluster0001
PAPLN:gi|982990057|ref|XM_015465221.1|	PAPLN	gi|982990057|ref|XM_015465221.1|	PREDICTED: Bos taurus papilin, proteoglycan-like sulfated glycoprotein (PAPLN), transcript variant X2, mRNA	2241	Cluster0001
PAPPA2:gi|982948645|ref|XM_010813486.2|	PAPPA2	gi|982948645|ref|XM_010813486.2|	PREDICTED: Bos taurus pappalysin 2 (PAPPA2), mRNA	2249	Cluster0001
PARP14:gi|330864675|ref|NM_001206538.1|	PARP14	gi|330864675|ref|NM_001206538.1|	Bos taurus poly (ADP-ribose) polymerase family, member 14 (PARP14), mRNA	2337	Cluster0001
PARP9:gi|116003876|ref|NM_001076828.1|	PARP9	gi|116003876|ref|NM_001076828.1|	Bos taurus poly (ADP-ribose) polymerase family, member 9 (PARP9), mRNA	2298	Cluster0001
PARP9:gi|741913752|ref|XM_005201395.2|	PARP9	gi|741913752|ref|XM_005201395.2|	PREDICTED: Bos taurus poly(ADP-ribose) polymerase family member 9 (PARP9), transcript variant X1, mRNA	2073	Cluster0001
PARVB:gi|156121242|ref|NM_001102299.1|	PARVB	gi|156121242|ref|NM_001102299.1|	Bos taurus parvin, beta (PARVB), mRNA	2231	Cluster0001
PARVG:gi|402746893|ref|NM_001083805.2|	PARVG	gi|402746893|ref|NM_001083805.2|	Bos taurus parvin, gamma (PARVG), mRNA	2248	Cluster0001
PARVG:gi|982927447|ref|XM_005207443.3|	PARVG	gi|982927447|ref|XM_005207443.3|	PREDICTED: Bos taurus parvin gamma (PARVG), transcript variant X1, mRNA	2247	Cluster0001
PARVG:gi|982927448|ref|XM_005207444.3|	PARVG	gi|982927448|ref|XM_005207444.3|	PREDICTED: Bos taurus parvin gamma (PARVG), transcript variant X2, mRNA	2248	Cluster0001
PBX2:gi|982963784|ref|XM_015459865.1|	PBX2	gi|982963784|ref|XM_015459865.1|	PREDICTED: Bos taurus pre-B-cell leukemia homeobox 2 (PBX2), transcript variant X2, mRNA	1969	Cluster0001
PCDH17:gi|741945091|ref|XM_010810653.1|	PCDH17	gi|741945091|ref|XM_010810653.1|	PREDICTED: Bos taurus protocadherin 17 (PCDH17), transcript variant X1, mRNA	2298	Cluster0001
PCDH18:gi|982949785|ref|XM_005217569.3|	PCDH18	gi|982949785|ref|XM_005217569.3|	PREDICTED: Bos taurus protocadherin 18 (PCDH18), transcript variant X1, mRNA	2210	Cluster0001
PCDH7:gi|982928167|ref|XM_005207824.3|	PCDH7	gi|982928167|ref|XM_005207824.3|	PREDICTED: Bos taurus protocadherin 7 (PCDH7), transcript variant X1, mRNA	2248	Cluster0001
PCOLCE:gi|114052652|ref|NM_001045888.1|	PCOLCE	gi|114052652|ref|NM_001045888.1|	Bos taurus procollagen C-endopeptidase enhancer (PCOLCE), mRNA	2268	Cluster0001
PCP4L1:gi|160333821|ref|NM_001110445.1|	PCP4L1	gi|160333821|ref|NM_001110445.1|	Bos taurus Purkinje cell protein 4 like 1 (PCP4L1), mRNA	2233	Cluster0001
PDCD1LG2:gi|635372912|ref|NM_001292036.1|	PDCD1LG2	gi|635372912|ref|NM_001292036.1|	Bos taurus programmed cell death 1 ligand 2 (PDCD1LG2), mRNA	2258	Cluster0001
PDCD1LG2:gi|982933292|ref|XM_015472471.1|	PDCD1LG2	gi|982933292|ref|XM_015472471.1|	PREDICTED: Bos taurus programmed cell death 1 ligand 2 (PDCD1LG2), transcript variant X4, mRNA	2230	Cluster0001
PDE1C:gi|982921667|ref|XM_010804285.2|	PDE1C	gi|982921667|ref|XM_010804285.2|	PREDICTED: Bos taurus phosphodiesterase 1C (PDE1C), transcript variant X1, mRNA	2266	Cluster0001
PDE1C:gi|982921668|ref|XM_015469513.1|	PDE1C	gi|982921668|ref|XM_015469513.1|	PREDICTED: Bos taurus phosphodiesterase 1C (PDE1C), transcript variant X2, mRNA	2282	Cluster0001
PDE1C:gi|982921670|ref|XM_015469514.1|	PDE1C	gi|982921670|ref|XM_015469514.1|	PREDICTED: Bos taurus phosphodiesterase 1C (PDE1C), transcript variant X3, mRNA	2197	Cluster0001
PDE3A:gi|982926695|ref|XM_002687752.4|	PDE3A	gi|982926695|ref|XM_002687752.4|	PREDICTED: Bos taurus phosphodiesterase 3A (PDE3A), mRNA	2150	Cluster0001
PDE4D:gi|982959355|ref|XM_015459068.1|	PDE4D	gi|982959355|ref|XM_015459068.1|	PREDICTED: Bos taurus phosphodiesterase 4D (PDE4D), transcript variant X6, mRNA	2016	Cluster0001
PDE7A:gi|982994437|ref|XM_005194511.3|	PDE7A	gi|982994437|ref|XM_005194511.3|	PREDICTED: Bos taurus phosphodiesterase 7A (PDE7A), transcript variant X2, mRNA	1912	Cluster0001
PDE7B:gi|156120782|ref|NM_001102068.1|	PDE7B	gi|156120782|ref|NM_001102068.1|	Bos taurus phosphodiesterase 7B (PDE7B), mRNA	2182	Cluster0001
PDE7B:gi|982935311|ref|XM_005210969.3|	PDE7B	gi|982935311|ref|XM_005210969.3|	PREDICTED: Bos taurus phosphodiesterase 7B (PDE7B), transcript variant X2, mRNA	1666	Cluster0001
PDGFD:gi|139948854|ref|NM_001083706.1|	PDGFD	gi|139948854|ref|NM_001083706.1|	Bos taurus platelet derived growth factor D (PDGFD), mRNA	2266	Cluster0001
PDGFD:gi|982945306|ref|XM_005215730.3|	PDGFD	gi|982945306|ref|XM_005215730.3|	PREDICTED: Bos taurus platelet derived growth factor D (PDGFD), transcript variant X1, mRNA	2265	Cluster0001
PDGFRA:gi|300797377|ref|NM_001192345.1|	PDGFRA	gi|300797377|ref|NM_001192345.1|	Bos taurus platelet-derived growth factor receptor, alpha polypeptide (PDGFRA), mRNA	2262	Cluster0001
PDGFRA:gi|982928364|ref|XM_005207944.3|	PDGFRA	gi|982928364|ref|XM_005207944.3|	PREDICTED: Bos taurus platelet derived growth factor receptor alpha (PDGFRA), transcript variant X1, mRNA	2264	Cluster0001
PDGFRA:gi|982928365|ref|XM_010806122.2|	PDGFRA	gi|982928365|ref|XM_010806122.2|	PREDICTED: Bos taurus platelet derived growth factor receptor alpha (PDGFRA), transcript variant X2, mRNA	2260	Cluster0001
PDGFRB:gi|982932326|ref|XM_010807468.2|	PDGFRB	gi|982932326|ref|XM_010807468.2|	PREDICTED: Bos taurus platelet derived growth factor receptor beta (PDGFRB), transcript variant X3, mRNA	1689	Cluster0001
PDGFRB:gi|982932329|ref|XM_015472300.1|	PDGFRB	gi|982932329|ref|XM_015472300.1|	PREDICTED: Bos taurus platelet derived growth factor receptor beta (PDGFRB), transcript variant X6, mRNA	2291	Cluster0001
PDK4:gi|156120414|ref|NM_001101883.1|	PDK4	gi|156120414|ref|NM_001101883.1|	Bos taurus pyruvate dehydrogenase kinase, isozyme 4 (PDK4), mRNA	2255	Cluster0001
PDLIM3:gi|77736234|ref|NM_001034646.1|	PDLIM3	gi|77736234|ref|NM_001034646.1|	Bos taurus PDZ and LIM domain 3 (PDLIM3), mRNA	2242	Cluster0001
PDLIM4:gi|982931098|ref|XM_005209045.3|	PDLIM4	gi|982931098|ref|XM_005209045.3|	PREDICTED: Bos taurus PDZ and LIM domain 4 (PDLIM4), transcript variant X1, mRNA	727	Cluster0001
PDLIM7:gi|164420784|ref|NM_001113251.1|	PDLIM7	gi|164420784|ref|NM_001113251.1|	Bos taurus PDZ and LIM domain 7 (enigma) (PDLIM7), transcript variant 2, mRNA	2248	Cluster0001
PDZRN3:gi|982961685|ref|XM_002696956.5|	PDZRN3	gi|982961685|ref|XM_002696956.5|	PREDICTED: Bos taurus PDZ domain containing ring finger 3 (PDZRN3), transcript variant X1, mRNA	2278	Cluster0001
PECAM1:gi|318037237|ref|NM_174571.3|	PECAM1	gi|318037237|ref|NM_174571.3|	Bos taurus platelet/endothelial cell adhesion molecule 1 (PECAM1), mRNA	2304	Cluster0001
PECAM1:gi|982958313|ref|XM_005221003.3|	PECAM1	gi|982958313|ref|XM_005221003.3|	PREDICTED: Bos taurus platelet/endothelial cell adhesion molecule 1 (PECAM1), transcript variant X2, mRNA	2286	Cluster0001
PECAM1:gi|982958315|ref|XM_005221005.3|	PECAM1	gi|982958315|ref|XM_005221005.3|	PREDICTED: Bos taurus platelet/endothelial cell adhesion molecule 1 (PECAM1), transcript variant X4, mRNA	2288	Cluster0001
PECAM1:gi|982958317|ref|XM_015458920.1|	PECAM1	gi|982958317|ref|XM_015458920.1|	PREDICTED: Bos taurus platelet/endothelial cell adhesion molecule 1 (PECAM1), transcript variant X6, mRNA	2243	Cluster0001
PF4:gi|155371854|ref|NM_001101062.1|	PF4	gi|155371854|ref|NM_001101062.1|	Bos taurus platelet factor 4 (PF4), mRNA	1993	Cluster0001
PGAP2:gi|741952267|ref|XM_005216201.2|	PGAP2	gi|741952267|ref|XM_005216201.2|	PREDICTED: Bos taurus post-GPI attachment to proteins 2 (PGAP2), transcript variant X7, mRNA	2248	Cluster0001
PGM5:gi|156121314|ref|NM_001102335.1|	PGM5	gi|156121314|ref|NM_001102335.1|	Bos taurus phosphoglucomutase 5 (PGM5), mRNA	1950	Cluster0001
PGM5:gi|982933417|ref|XM_010807872.2|	PGM5	gi|982933417|ref|XM_010807872.2|	PREDICTED: Bos taurus phosphoglucomutase 5 (PGM5), transcript variant X1, mRNA	2223	Cluster0001
PHACTR1:gi|300798506|ref|NM_001192911.1|	PHACTR1	gi|300798506|ref|NM_001192911.1|	Bos taurus phosphatase and actin regulator 1 (PHACTR1), mRNA	2281	Cluster0001
PI15:gi|982944816|ref|XM_005215518.3|	PI15	gi|982944816|ref|XM_005215518.3|	PREDICTED: Bos taurus peptidase inhibitor 15 (PI15), transcript variant X1, mRNA	2262	Cluster0001
PIEZO2:gi|982965717|ref|XM_003587787.4|	PIEZO2	gi|982965717|ref|XM_003587787.4|	PREDICTED: Bos taurus piezo-type mechanosensitive ion channel component 2 (PIEZO2), transcript variant X1, mRNA	967	Cluster0001
PIK3AP1:gi|741976185|ref|XM_002698411.4|	PIK3AP1	gi|741976185|ref|XM_002698411.4|	PREDICTED: Bos taurus phosphoinositide-3-kinase adaptor protein 1 (PIK3AP1), transcript variant X1, mRNA	725	Cluster0001
PIK3CD:gi|982947884|ref|XM_010813245.2|	PIK3CD	gi|982947884|ref|XM_010813245.2|	PREDICTED: Bos taurus phosphatidylinositol-4,5-bisphosphate 3-kinase catalytic subunit delta (PIK3CD), transcript variant X3, mRNA	2295	Cluster0001
PIK3CG:gi|402744631|ref|NM_001102125.2|	PIK3CG	gi|402744631|ref|NM_001102125.2|	Bos taurus phosphatidylinositol-4,5-bisphosphate 3-kinase, catalytic subunit gamma (PIK3CG), mRNA	2248	Cluster0001
PIK3CG:gi|982921495|ref|XM_005205423.3|	PIK3CG	gi|982921495|ref|XM_005205423.3|	PREDICTED: Bos taurus phosphatidylinositol-4,5-bisphosphate 3-kinase catalytic subunit gamma (PIK3CG), transcript variant X1, mRNA	2188	Cluster0001
PIK3CG:gi|982921496|ref|XM_005205422.3|	PIK3CG	gi|982921496|ref|XM_005205422.3|	PREDICTED: Bos taurus phosphatidylinositol-4,5-bisphosphate 3-kinase catalytic subunit gamma (PIK3CG), transcript variant X2, mRNA	2277	Cluster0001
PIK3R5:gi|982957386|ref|XM_010816070.2|	PIK3R5	gi|982957386|ref|XM_010816070.2|	PREDICTED: Bos taurus phosphoinositide-3-kinase regulatory subunit 5 (PIK3R5), mRNA	2262	Cluster0001
PIK3R6:gi|982957205|ref|XM_005220353.3|	PIK3R6	gi|982957205|ref|XM_005220353.3|	PREDICTED: Bos taurus phosphoinositide-3-kinase regulatory subunit 6 (PIK3R6), transcript variant X1, mRNA	2248	Cluster0001
PILRA:gi|329755230|ref|NM_001206350.2|	PILRA	gi|329755230|ref|NM_001206350.2|	Bos taurus paired immunoglobin-like type 2 receptor alpha (PILRA), mRNA	2254	Cluster0001
PKIB:gi|982934835|ref|XM_005210728.3|	PKIB	gi|982934835|ref|XM_005210728.3|	PREDICTED: Bos taurus protein kinase (cAMP-dependent, catalytic) inhibitor beta (PKIB), transcript variant X1, mRNA	2103	Cluster0001
PKIB:gi|982934836|ref|XM_015472789.1|	PKIB	gi|982934836|ref|XM_015472789.1|	PREDICTED: Bos taurus protein kinase (cAMP-dependent, catalytic) inhibitor beta (PKIB), transcript variant X2, mRNA	2269	Cluster0001
PKIG:gi|982942886|ref|XM_005214513.3|	PKIG	gi|982942886|ref|XM_005214513.3|	PREDICTED: Bos taurus protein kinase (cAMP-dependent, catalytic) inhibitor gamma (PKIG), transcript variant X4, mRNA	674	Cluster0001
PLA2G16:gi|982971868|ref|XM_005227022.3|	PLA2G16	gi|982971868|ref|XM_005227022.3|	PREDICTED: Bos taurus phospholipase A2, group XVI (PLA2G16), transcript variant X2, mRNA	592	Cluster0001
PLA2G16:gi|982971869|ref|XM_005227021.3|	PLA2G16	gi|982971869|ref|XM_005227021.3|	PREDICTED: Bos taurus phospholipase A2, group XVI (PLA2G16), transcript variant X3, mRNA	985	Cluster0001
PLA2G2A:gi|402745206|ref|NM_001075820.2|	PLA2G2A	gi|402745206|ref|NM_001075820.2|	Bos taurus phospholipase A2, group IIA (platelets, synovial fluid) (PLA2G2A), mRNA	2027	Cluster0001
PLA2G2D1:gi|57527700|ref|NM_001009572.1|	PLA2G2D1	gi|57527700|ref|NM_001009572.1|	Bos taurus calcium-dependent phospholipase A2 PLA2G2D1 (PLA2G2D1), mRNA	2268	Cluster0001
PLA2G2D4:gi|148806913|ref|NM_001012687.3|	PLA2G2D4	gi|148806913|ref|NM_001012687.3|	Bos taurus calcium-dependent phospholipase A2 PLA2G2D4 (PLA2G2D4), mRNA	2252	Cluster0001
PLA2G2D4:gi|982915402|ref|XM_005203086.3|	PLA2G2D4	gi|982915402|ref|XM_005203086.3|	PREDICTED: Bos taurus calcium-dependent phospholipase A2 PLA2G2D4 (PLA2G2D4), transcript variant X1, mRNA	2243	Cluster0001
PLA2G4F:gi|300796718|ref|NM_001192569.1|	PLA2G4F	gi|300796718|ref|NM_001192569.1|	Bos taurus phospholipase A2, group IVF (PLA2G4F), mRNA	2237	Cluster0001
PLA2G4F:gi|982936722|ref|XM_005211574.3|	PLA2G4F	gi|982936722|ref|XM_005211574.3|	PREDICTED: Bos taurus phospholipase A2 group IVF (PLA2G4F), transcript variant X1, mRNA	1592	Cluster0001
PLA2G5:gi|300796137|ref|NM_001193052.1|	PLA2G5	gi|300796137|ref|NM_001193052.1|	Bos taurus phospholipase A2, group V (PLA2G5), mRNA	2249	Cluster0001
PLA2G5:gi|982915606|ref|XM_005203241.3|	PLA2G5	gi|982915606|ref|XM_005203241.3|	PREDICTED: Bos taurus phospholipase A2 group V (PLA2G5), transcript variant X1, mRNA	2248	Cluster0001
PLA2R1:gi|982913421|ref|XM_015475174.1|	PLA2R1	gi|982913421|ref|XM_015475174.1|	PREDICTED: Bos taurus phospholipase A2 receptor 1 (PLA2R1), transcript variant X1, mRNA	2274	Cluster0001
PLAC8:gi|402747097|ref|NM_001076987.2|	PLAC8	gi|402747097|ref|NM_001076987.2|	Bos taurus placenta-specific 8 (PLAC8), mRNA	2253	Cluster0001
PLAC8:gi|982928741|ref|XM_015471694.1|	PLAC8	gi|982928741|ref|XM_015471694.1|	PREDICTED: Bos taurus placenta-specific 8 (PLAC8), transcript variant X2, mRNA	1952	Cluster0001
PLAC8:gi|982928755|ref|XM_015471695.1|	PLAC8	gi|982928755|ref|XM_015471695.1|	PREDICTED: Bos taurus placenta-specific 8 (PLAC8), transcript variant X1, mRNA	2233	Cluster0001
PLAC9:gi|402745063|ref|NM_001038521.2|	PLAC9	gi|402745063|ref|NM_001038521.2|	Bos taurus placenta-specific 9 (PLAC9), mRNA	1993	Cluster0001
PLB1:gi|982939453|ref|XM_015473561.1|	PLB1	gi|982939453|ref|XM_015473561.1|	PREDICTED: Bos taurus phospholipase B1 (PLB1), transcript variant X1, mRNA	2184	Cluster0001
PLBD1:gi|261490664|ref|NM_001166298.1|	PLBD1	gi|261490664|ref|NM_001166298.1|	Bos taurus phospholipase B domain containing 1 (PLBD1), transcript variant a, mRNA	2261	Cluster0001
PLCB1:gi|27807356|ref|NM_174817.1|	PLCB1	gi|27807356|ref|NM_174817.1|	Bos taurus phospholipase C, beta 1 (phosphoinositide-specific) (PLCB1), mRNA	1292	Cluster0001
PLCB1:gi|982942013|ref|XM_005214055.3|	PLCB1	gi|982942013|ref|XM_005214055.3|	PREDICTED: Bos taurus phospholipase C beta 1 (PLCB1), transcript variant X1, mRNA	2289	Cluster0001
PLCB2:gi|328802696|ref|NM_001191401.1|	PLCB2	gi|328802696|ref|NM_001191401.1|	Bos taurus phospholipase C, beta 2 (PLCB2), mRNA	2265	Cluster0001
PLCL1:gi|433660839|ref|NM_001191279.2|	PLCL1	gi|433660839|ref|NM_001191279.2|	Bos taurus phospholipase C-like 1 (PLCL1), mRNA	2307	Cluster0001
PLD4:gi|982961040|ref|XM_015459385.1|	PLD4	gi|982961040|ref|XM_015459385.1|	PREDICTED: Bos taurus phospholipase D family member 4 (PLD4), transcript variant X1, mRNA	2263	Cluster0001
PLD4:gi|983003938|ref|XM_015468568.1|	PLD4	gi|983003938|ref|XM_015468568.1|	PREDICTED: Bos taurus phospholipase D family member 4 (PLD4), transcript variant X2, mRNA	2248	Cluster0001
PLEK:gi|300795249|ref|NM_001192496.1|	PLEK	gi|300795249|ref|NM_001192496.1|	Bos taurus pleckstrin (PLEK), mRNA	2252	Cluster0001
PLN:gi|157074151|ref|NM_001103319.1|	PLN	gi|157074151|ref|NM_001103319.1|	Bos taurus phospholamban (PLN), mRNA	2303	Cluster0001
PLN:gi|982934849|ref|XR_808699.2|	PLN	gi|982934849|ref|XR_808699.2|	PREDICTED: Bos taurus phospholamban (PLN), transcript variant X1, misc_RNA	2283	Cluster0001
PLTP:gi|982942916|ref|XM_005214558.2|	PLTP	gi|982942916|ref|XM_005214558.2|	PREDICTED: Bos taurus phospholipid transfer protein (PLTP), transcript variant X1, mRNA	578	Cluster0001
PLVAP:gi|402745664|ref|NM_001035353.2|	PLVAP	gi|402745664|ref|NM_001035353.2|	Bos taurus plasmalemma vesicle associated protein (PLVAP), mRNA	2249	Cluster0001
PLXDC1:gi|149642768|ref|NM_001099077.1|	PLXDC1	gi|149642768|ref|NM_001099077.1|	Bos taurus plexin domain containing 1 (PLXDC1), mRNA	2284	Cluster0001
PLXDC2:gi|118150957|ref|NM_001077928.1|	PLXDC2	gi|118150957|ref|NM_001077928.1|	Bos taurus plexin domain containing 2 (PLXDC2), mRNA	2195	Cluster0001
PLXNC1:gi|982924593|ref|XM_005206113.3|	PLXNC1	gi|982924593|ref|XM_005206113.3|	PREDICTED: Bos taurus plexin C1 (PLXNC1), transcript variant X1, mRNA	2279	Cluster0001
PNLIPRP2:gi|402693303|ref|NM_001105355.2|	PNLIPRP2	gi|402693303|ref|NM_001105355.2|	Bos taurus pancreatic lipase-related protein 2 (PNLIPRP2), mRNA	2249	Cluster0001
POSTN:gi|741945119|ref|XM_005213546.2|	POSTN	gi|741945119|ref|XM_005213546.2|	PREDICTED: Bos taurus periostin, osteoblast specific factor (POSTN), transcript variant X3, mRNA	2284	Cluster0001
POSTN:gi|741945121|ref|XM_005213548.2|	POSTN	gi|741945121|ref|XM_005213548.2|	PREDICTED: Bos taurus periostin, osteoblast specific factor (POSTN), transcript variant X5, mRNA	2257	Cluster0001
POSTN:gi|741945122|ref|XM_005213549.2|	POSTN	gi|741945122|ref|XM_005213549.2|	PREDICTED: Bos taurus periostin, osteoblast specific factor (POSTN), transcript variant X6, mRNA	2262	Cluster0001
POSTN:gi|95147665|ref|NM_001040479.1|	POSTN	gi|95147665|ref|NM_001040479.1|	Bos taurus periostin, osteoblast specific factor (POSTN), mRNA	2291	Cluster0001
POU2AF1:gi|115496321|ref|NM_001075915.1|	POU2AF1	gi|115496321|ref|NM_001075915.1|	Bos taurus POU class 2 associating factor 1 (POU2AF1), mRNA	2189	Cluster0001
POU4F2:gi|300794125|ref|NM_001192952.1|	POU4F2	gi|300794125|ref|NM_001192952.1|	Bos taurus POU class 4 homeobox 2 (POU4F2), mRNA	2252	Cluster0001
PPFIBP1:gi|755571550|ref|NM_001304798.1|	PPFIBP1	gi|755571550|ref|NM_001304798.1|	Bos taurus PTPRF interacting protein, binding protein 1 (liprin beta 1) (PPFIBP1), mRNA	2303	Cluster0001
PPIP5K2:gi|982932782|ref|XM_005209777.3|	PPIP5K2	gi|982932782|ref|XM_005209777.3|	PREDICTED: Bos taurus diphosphoinositol pentakisphosphate kinase 2 (PPIP5K2), transcript variant X7, mRNA	1777	Cluster0001
PPP1R12A:gi|741925336|ref|XM_005206035.2|	PPP1R12A	gi|741925336|ref|XM_005206035.2|	PREDICTED: Bos taurus protein phosphatase 1 regulatory subunit 12A (PPP1R12A), transcript variant X3, mRNA	1690	Cluster0001
PPP1R14A:gi|300796505|ref|NM_001193070.1|	PPP1R14A	gi|300796505|ref|NM_001193070.1|	Bos taurus protein phosphatase 1, regulatory (inhibitor) subunit 14A (PPP1R14A), mRNA	1983	Cluster0001
PPP1R15A:gi|402691882|ref|NM_001046178.2|	PPP1R15A	gi|402691882|ref|NM_001046178.2|	Bos taurus protein phosphatase 1, regulatory subunit 15A (PPP1R15A), mRNA	2120	Cluster0001
PPP1R15A:gi|741959971|ref|XM_005219255.2|	PPP1R15A	gi|741959971|ref|XM_005219255.2|	PREDICTED: Bos taurus protein phosphatase 1 regulatory subunit 15A (PPP1R15A), transcript variant X1, mRNA	1860	Cluster0001
PPP1R16B:gi|31341218|ref|NM_174824.2|	PPP1R16B	gi|31341218|ref|NM_174824.2|	Bos taurus protein phosphatase 1, regulatory subunit 16B (PPP1R16B), mRNA	2289	Cluster0001
PPP1R16B:gi|982942852|ref|XM_005214496.3|	PPP1R16B	gi|982942852|ref|XM_005214496.3|	PREDICTED: Bos taurus protein phosphatase 1 regulatory subunit 16B (PPP1R16B), transcript variant X1, mRNA	2289	Cluster0001
PPP1R1B:gi|31341450|ref|NM_174647.2|	PPP1R1B	gi|31341450|ref|NM_174647.2|	Bos taurus protein phosphatase 1, regulatory (inhibitor) subunit 1B (PPP1R1B), mRNA	2188	Cluster0001
PPY:gi|528996333|ref|XM_005220814.1|	PPY	gi|528996333|ref|XM_005220814.1|	PREDICTED: Bos taurus pancreatic polypeptide (PPY), transcript variant X1, mRNA	2224	Cluster0001
PRAP1:gi|982968393|ref|XM_005225715.3|	PRAP1	gi|982968393|ref|XM_005225715.3|	PREDICTED: Bos taurus proline-rich acidic protein 1 (PRAP1), transcript variant X2, mRNA	1876	Cluster0001
PRDM1:gi|300793806|ref|NM_001192936.1|	PRDM1	gi|300793806|ref|NM_001192936.1|	Bos taurus PR domain containing 1, with ZNF domain (PRDM1), mRNA	2189	Cluster0001
PRDM1:gi|982935035|ref|XM_005210834.3|	PRDM1	gi|982935035|ref|XM_005210834.3|	PREDICTED: Bos taurus PR domain containing 1, with ZNF domain (PRDM1), transcript variant X1, mRNA	2064	Cluster0001
PRDM1:gi|982935036|ref|XM_010808462.2|	PRDM1	gi|982935036|ref|XM_010808462.2|	PREDICTED: Bos taurus PR domain containing 1, with ZNF domain (PRDM1), transcript variant X2, mRNA	1883	Cluster0001
PRDM1:gi|982935037|ref|XM_005210836.3|	PRDM1	gi|982935037|ref|XM_005210836.3|	PREDICTED: Bos taurus PR domain containing 1, with ZNF domain (PRDM1), transcript variant X3, mRNA	2209	Cluster0001
PRELP:gi|982947397|ref|XM_005216651.3|	PRELP	gi|982947397|ref|XM_005216651.3|	PREDICTED: Bos taurus proline/arginine-rich end leucine-rich repeat protein (PRELP), transcript variant X1, mRNA	2246	Cluster0001
PREX2:gi|300795847|ref|NM_001192526.1|	PREX2	gi|300795847|ref|NM_001192526.1|	Bos taurus phosphatidylinositol-3,4,5-trisphosphate-dependent Rac exchange factor 2 (PREX2), mRNA	2052	Cluster0001
PRF1:gi|982970176|ref|XM_005226334.3|	PRF1	gi|982970176|ref|XM_005226334.3|	PREDICTED: Bos taurus perforin 1 (pore forming protein) (PRF1), transcript variant X1, mRNA	2256	Cluster0001
PRKACB:gi|982919396|ref|XM_005204373.3|	PRKACB	gi|982919396|ref|XM_005204373.3|	PREDICTED: Bos taurus protein kinase, cAMP-dependent, beta catalytic subunit (PRKACB), transcript variant X1, mRNA	2076	Cluster0001
PRKCB:gi|27807060|ref|NM_174587.1|	PRKCB	gi|27807060|ref|NM_174587.1|	Bos taurus protein kinase C, beta (PRKCB), mRNA	2245	Cluster0001
PRKCB:gi|982966641|ref|XM_005224690.3|	PRKCB	gi|982966641|ref|XM_005224690.3|	PREDICTED: Bos taurus protein kinase C, beta (PRKCB), transcript variant X1, mRNA	2248	Cluster0001
PRKCB:gi|982966642|ref|XM_015460312.1|	PRKCB	gi|982966642|ref|XM_015460312.1|	PREDICTED: Bos taurus protein kinase C, beta (PRKCB), transcript variant X2, mRNA	2259	Cluster0001
PRKCQ:gi|741946805|ref|XM_005214141.2|	PRKCQ	gi|741946805|ref|XM_005214141.2|	PREDICTED: Bos taurus protein kinase C, theta (PRKCQ), transcript variant X1, mRNA	2272	Cluster0001
PRKD1:gi|982960514|ref|XM_005222065.3|	PRKD1	gi|982960514|ref|XM_005222065.3|	PREDICTED: Bos taurus protein kinase D1 (PRKD1), transcript variant X1, mRNA	2268	Cluster0001
PRKG1:gi|741975502|ref|XM_005225353.2|	PRKG1	gi|741975502|ref|XM_005225353.2|	PREDICTED: Bos taurus protein kinase, cGMP-dependent, type I (PRKG1), transcript variant X1, mRNA	2280	Cluster0001
PROCR:gi|27806092|ref|NM_174437.1|	PROCR	gi|27806092|ref|NM_174437.1|	Bos taurus protein C receptor, endothelial (PROCR), mRNA	2252	Cluster0001
PROCR:gi|982942846|ref|XM_005214493.3|	PROCR	gi|982942846|ref|XM_005214493.3|	PREDICTED: Bos taurus protein C receptor (PROCR), transcript variant X1, mRNA	2289	Cluster0001
PROCR:gi|982942847|ref|XM_010811364.2|	PROCR	gi|982942847|ref|XM_010811364.2|	PREDICTED: Bos taurus protein C receptor (PROCR), transcript variant X2, mRNA	2248	Cluster0001
PRODH:gi|115496551|ref|NM_001075185.1|	PRODH	gi|115496551|ref|NM_001075185.1|	Bos taurus proline dehydrogenase (oxidase) 1 (PRODH), mRNA	2147	Cluster0001
PROKR1:gi|982939143|ref|XM_005212839.3|	PROKR1	gi|982939143|ref|XM_005212839.3|	PREDICTED: Bos taurus prokineticin receptor 1 (PROKR1), transcript variant X1, mRNA	2235	Cluster0001
PRR15L:gi|982957639|ref|XM_015458788.1|	PRR15L	gi|982957639|ref|XM_015458788.1|	PREDICTED: Bos taurus proline rich 15 like (PRR15L), transcript variant X2, mRNA	2225	Cluster0001
PRR16:gi|982931304|ref|XM_015472139.1|	PRR16	gi|982931304|ref|XM_015472139.1|	PREDICTED: Bos taurus proline rich 16 (PRR16), transcript variant X2, mRNA	2113	Cluster0001
PRR16:gi|982931306|ref|XR_001500637.1|	PRR16	gi|982931306|ref|XR_001500637.1|	PREDICTED: Bos taurus proline rich 16 (PRR16), transcript variant X3, misc_RNA	2245	Cluster0001
PRR29:gi|741964349|ref|XM_005220992.2|	PRR29	gi|741964349|ref|XM_005220992.2|	PREDICTED: Bos taurus proline rich 29 (PRR29), mRNA	2228	Cluster0001
PRR5L:gi|982946702|ref|XM_015474845.1|	PRR5L	gi|982946702|ref|XM_015474845.1|	PREDICTED: Bos taurus proline rich 5 like (PRR5L), transcript variant X3, mRNA	1561	Cluster0001
PRRG2:gi|402743715|ref|NM_001034402.2|	PRRG2	gi|402743715|ref|NM_001034402.2|	Bos taurus proline rich Gla (G-carboxyglutamic acid) 2 (PRRG2), mRNA	1689	Cluster0001
PRRX2:gi|982939996|ref|XM_010810564.2|	PRRX2	gi|982939996|ref|XM_010810564.2|	PREDICTED: Bos taurus paired related homeobox 2 (PRRX2), transcript variant X1, mRNA	1461	Cluster0001
PSD4:gi|982939072|ref|XM_010810095.2|	PSD4	gi|982939072|ref|XM_010810095.2|	PREDICTED: Bos taurus pleckstrin and Sec7 domain containing 4 (PSD4), transcript variant X3, mRNA	2146	Cluster0001
PSMB9:gi|402746673|ref|NM_001034388.2|	PSMB9	gi|402746673|ref|NM_001034388.2|	Bos taurus proteasome (prosome, macropain) subunit, beta type, 9 (PSMB9), mRNA	748	Cluster0001
PSMB9:gi|741970002|ref|XM_010818032.1|	PSMB9	gi|741970002|ref|XM_010818032.1|	PREDICTED: Bos taurus proteasome subunit beta 9 (PSMB9), transcript variant X2, mRNA	1985	Cluster0001
PSTPIP1:gi|300795893|ref|NM_001193040.1|	PSTPIP1	gi|300795893|ref|NM_001193040.1|	Bos taurus proline-serine-threonine phosphatase interacting protein 1 (PSTPIP1), mRNA	2251	Cluster0001
PSTPIP1:gi|982960274|ref|XM_005221934.3|	PSTPIP1	gi|982960274|ref|XM_005221934.3|	PREDICTED: Bos taurus proline-serine-threonine phosphatase interacting protein 1 (PSTPIP1), transcript variant X2, mRNA	2248	Cluster0001
PSTPIP1:gi|982960275|ref|XM_010817061.2|	PSTPIP1	gi|982960275|ref|XM_010817061.2|	PREDICTED: Bos taurus proline-serine-threonine phosphatase interacting protein 1 (PSTPIP1), transcript variant X3, mRNA	2190	Cluster0001
PSTPIP2:gi|155371952|ref|NM_001101112.1|	PSTPIP2	gi|155371952|ref|NM_001101112.1|	Bos taurus proline-serine-threonine phosphatase interacting protein 2 (PSTPIP2), mRNA	2245	Cluster0001
PSTPIP2:gi|982965502|ref|XM_005224178.3|	PSTPIP2	gi|982965502|ref|XM_005224178.3|	PREDICTED: Bos taurus proline-serine-threonine phosphatase interacting protein 2 (PSTPIP2), transcript variant X2, mRNA	2064	Cluster0001
PTAFR:gi|982915531|ref|XM_005203162.3|	PTAFR	gi|982915531|ref|XM_005203162.3|	PREDICTED: Bos taurus platelet-activating factor receptor (PTAFR), transcript variant X1, mRNA	2174	Cluster0001
PTAFR:gi|982915532|ref|XM_015460325.1|	PTAFR	gi|982915532|ref|XM_015460325.1|	PREDICTED: Bos taurus platelet-activating factor receptor (PTAFR), transcript variant X2, mRNA	2248	Cluster0001
PTCH2:gi|982920329|ref|XM_002686431.5|	PTCH2	gi|982920329|ref|XM_002686431.5|	PREDICTED: Bos taurus patched 2 (PTCH2), transcript variant X2, mRNA	1943	Cluster0001
PTGS1:gi|198282106|ref|NM_001105323.1|	PTGS1	gi|198282106|ref|NM_001105323.1|	Bos taurus prostaglandin-endoperoxide synthase 1 (prostaglandin G/H synthase and cyclooxygenase) (PTGS1), mRNA	2082	Cluster0001
PTN:gi|982922206|ref|XM_005205788.3|	PTN	gi|982922206|ref|XM_005205788.3|	PREDICTED: Bos taurus pleiotrophin (PTN), transcript variant X1, mRNA	2248	Cluster0001
PTN:gi|982922208|ref|XM_005205790.3|	PTN	gi|982922208|ref|XM_005205790.3|	PREDICTED: Bos taurus pleiotrophin (PTN), transcript variant X3, mRNA	2248	Cluster0001
PTPN22:gi|329299092|ref|NM_001192503.2|	PTPN22	gi|329299092|ref|NM_001192503.2|	Bos taurus protein tyrosine phosphatase, non-receptor type 22 (lymphoid) (PTPN22), mRNA	2272	Cluster0001
PTPN6:gi|982926985|ref|XM_005207131.2|	PTPN6	gi|982926985|ref|XM_005207131.2|	PREDICTED: Bos taurus protein tyrosine phosphatase, non-receptor type 6 (PTPN6), transcript variant X2, mRNA	2165	Cluster0001
PTPN7:gi|982949126|ref|XM_005217388.3|	PTPN7	gi|982949126|ref|XM_005217388.3|	PREDICTED: Bos taurus protein tyrosine phosphatase, non-receptor type 7 (PTPN7), transcript variant X2, mRNA	2097	Cluster0001
PTPRB:gi|328802682|ref|NM_001205297.1|	PTPRB	gi|328802682|ref|NM_001205297.1|	Bos taurus protein tyrosine phosphatase, receptor type, B (PTPRB), mRNA	2179	Cluster0001
PTPRB:gi|982925377|ref|XM_005206432.3|	PTPRB	gi|982925377|ref|XM_005206432.3|	PREDICTED: Bos taurus protein tyrosine phosphatase, receptor type B (PTPRB), transcript variant X2, mRNA	2272	Cluster0001
PTPRC:gi|330688479|ref|NM_001206523.1|	PTPRC	gi|330688479|ref|NM_001206523.1|	Bos taurus protein tyrosine phosphatase, receptor type, C (PTPRC), mRNA	2250	Cluster0001
PTPRC:gi|982948969|ref|XM_005217330.3|	PTPRC	gi|982948969|ref|XM_005217330.3|	PREDICTED: Bos taurus protein tyrosine phosphatase, receptor type C (PTPRC), transcript variant X1, mRNA	2248	Cluster0001
PTPRC:gi|982948977|ref|XM_015475267.1|	PTPRC	gi|982948977|ref|XM_015475267.1|	PREDICTED: Bos taurus protein tyrosine phosphatase, receptor type C (PTPRC), transcript variant X5, mRNA	2252	Cluster0001
PTPRC:gi|982948980|ref|XM_010813547.2|	PTPRC	gi|982948980|ref|XM_010813547.2|	PREDICTED: Bos taurus protein tyrosine phosphatase, receptor type C (PTPRC), transcript variant X6, mRNA	2265	Cluster0001
PTPRE:gi|982968780|ref|XM_005225842.3|	PTPRE	gi|982968780|ref|XM_005225842.3|	PREDICTED: Bos taurus protein tyrosine phosphatase, receptor type E (PTPRE), transcript variant X1, mRNA	2120	Cluster0001
PTPRE:gi|982968781|ref|XM_005225843.3|	PTPRE	gi|982968781|ref|XM_005225843.3|	PREDICTED: Bos taurus protein tyrosine phosphatase, receptor type E (PTPRE), transcript variant X2, mRNA	2215	Cluster0001
PTPRE:gi|982968788|ref|XM_005225846.3|	PTPRE	gi|982968788|ref|XM_005225846.3|	PREDICTED: Bos taurus protein tyrosine phosphatase, receptor type E (PTPRE), transcript variant X6, mRNA	2236	Cluster0001
PTPRH:gi|982955151|ref|XM_015458396.1|	PTPRH	gi|982955151|ref|XM_015458396.1|	PREDICTED: Bos taurus protein tyrosine phosphatase, receptor type H (PTPRH), transcript variant X3, mRNA	1905	Cluster0001
PTRF:gi|931717405|ref|NM_001081731.3|	PTRF	gi|931717405|ref|NM_001081731.3|	Bos taurus polymerase I and transcript release factor (PTRF), transcript variant 1, mRNA	2295	Cluster0001
PTX3:gi|402691645|ref|NM_001076259.2|	PTX3	gi|402691645|ref|NM_001076259.2|	Bos taurus pentraxin 3, long (PTX3), mRNA	1971	Cluster0001
PYCARD:gi|75832071|ref|NM_174730.2|	PYCARD	gi|75832071|ref|NM_174730.2|	Bos taurus PYD and CARD domain containing (PYCARD), mRNA	2307	Cluster0001
RAB32:gi|329664239|ref|NM_001205950.1|	RAB32	gi|329664239|ref|NM_001205950.1|	Bos taurus RAB32, member RAS oncogene family (RAB32), mRNA	1667	Cluster0001
RAB37:gi|982958760|ref|XM_005221261.3|	RAB37	gi|982958760|ref|XM_005221261.3|	PREDICTED: Bos taurus RAB37, member RAS oncogene family (RAB37), transcript variant X1, mRNA	297	Cluster0001
RAB8B:gi|115496114|ref|NM_001076317.1|	RAB8B	gi|115496114|ref|NM_001076317.1|	Bos taurus RAB8B, member RAS oncogene family (RAB8B), mRNA	2231	Cluster0001
RAD21L1:gi|741948616|ref|XM_010811626.1|	RAD21L1	gi|741948616|ref|XM_010811626.1|	PREDICTED: Bos taurus RAD21 cohesin complex component like 1 (RAD21L1), transcript variant X4, mRNA	2239	Cluster0001
RAD21L1:gi|741948620|ref|XM_010811628.1|	RAD21L1	gi|741948620|ref|XM_010811628.1|	PREDICTED: Bos taurus RAD21 cohesin complex component like 1 (RAD21L1), transcript variant X7, mRNA	2263	Cluster0001
RAD21L1:gi|982943493|ref|XM_010811624.2|	RAD21L1	gi|982943493|ref|XM_010811624.2|	PREDICTED: Bos taurus RAD21 cohesin complex component like 1 (RAD21L1), transcript variant X2, mRNA	2028	Cluster0001
RAD21L1:gi|982943494|ref|XM_010811625.2|	RAD21L1	gi|982943494|ref|XM_010811625.2|	PREDICTED: Bos taurus RAD21 cohesin complex component like 1 (RAD21L1), transcript variant X3, mRNA	2237	Cluster0001
RAD21L1:gi|982943497|ref|XM_010811629.2|	RAD21L1	gi|982943497|ref|XM_010811629.2|	PREDICTED: Bos taurus RAD21 cohesin complex component like 1 (RAD21L1), transcript variant X8, mRNA	2205	Cluster0001
RAMP2:gi|402693063|ref|NM_001098860.2|	RAMP2	gi|402693063|ref|NM_001098860.2|	Bos taurus receptor (G protein-coupled) activity modifying protein 2 (RAMP2), mRNA	2254	Cluster0001
RAMP2:gi|982957771|ref|XM_015458824.1|	RAMP2	gi|982957771|ref|XM_015458824.1|	PREDICTED: Bos taurus receptor (G protein-coupled) activity modifying protein 2 (RAMP2), transcript variant X1, mRNA	2143	Cluster0001
RAMP3:gi|402693220|ref|NM_001083505.2|	RAMP3	gi|402693220|ref|NM_001083505.2|	Bos taurus receptor (G protein-coupled) activity modifying protein 3 (RAMP3), mRNA	2120	Cluster0001
RAP2A:gi|300793922|ref|NM_001192942.1|	RAP2A	gi|300793922|ref|NM_001192942.1|	Bos taurus RAP2A, member of RAS oncogene family (RAP2A), mRNA	2196	Cluster0001
RAPGEF4:gi|982913224|ref|XM_010801907.2|	RAPGEF4	gi|982913224|ref|XM_010801907.2|	PREDICTED: Bos taurus Rap guanine nucleotide exchange factor 4 (RAPGEF4), transcript variant X1, mRNA	1816	Cluster0001
RARRES1:gi|402745860|ref|NM_001075430.2|	RARRES1	gi|402745860|ref|NM_001075430.2|	Bos taurus retinoic acid receptor responder (tazarotene induced) 1 (RARRES1), mRNA	2250	Cluster0001
RARRES2:gi|402692146|ref|NM_001046020.2|	RARRES2	gi|402692146|ref|NM_001046020.2|	Bos taurus retinoic acid receptor responder (tazarotene induced) 2 (RARRES2), mRNA	1976	Cluster0001
RASAL1:gi|741956970|ref|XM_002694515.4|	RASAL1	gi|741956970|ref|XM_002694515.4|	PREDICTED: Bos taurus RAS protein activator like 1 (GAP1 like) (RASAL1), transcript variant X1, mRNA	1941	Cluster0001
RASAL2:gi|982948660|ref|XM_005217239.3|	RASAL2	gi|982948660|ref|XM_005217239.3|	PREDICTED: Bos taurus RAS protein activator like 2 (RASAL2), transcript variant X2, mRNA	2158	Cluster0001
RASAL3:gi|402692770|ref|NM_001102236.2|	RASAL3	gi|402692770|ref|NM_001102236.2|	Bos taurus RAS protein activator like 3 (RASAL3), mRNA	2148	Cluster0001
RASGEF1B:gi|982928720|ref|XM_005208142.3|	RASGEF1B	gi|982928720|ref|XM_005208142.3|	PREDICTED: Bos taurus RasGEF domain family member 1B (RASGEF1B), transcript variant X1, mRNA	1765	Cluster0001
RASGRF2:gi|982932628|ref|XM_002689373.5|	RASGRF2	gi|982932628|ref|XM_002689373.5|	PREDICTED: Bos taurus Ras protein specific guanine nucleotide releasing factor 2 (RASGRF2), mRNA	2016	Cluster0001
RASGRP1:gi|982936741|ref|XM_015473118.1|	RASGRP1	gi|982936741|ref|XM_015473118.1|	PREDICTED: Bos taurus RAS guanyl releasing protein 1 (RASGRP1), transcript variant X2, mRNA	2123	Cluster0001
RASGRP3:gi|982938546|ref|XM_015473410.1|	RASGRP3	gi|982938546|ref|XM_015473410.1|	PREDICTED: Bos taurus RAS guanyl releasing protein 3 (RASGRP3), transcript variant X2, mRNA	2243	Cluster0001
RASSF2:gi|982942740|ref|XM_010811324.2|	RASSF2	gi|982942740|ref|XM_010811324.2|	PREDICTED: Bos taurus Ras association (RalGDS/AF-6) domain family member 2 (RASSF2), transcript variant X2, mRNA	2276	Cluster0001
RASSF5:gi|284813547|ref|NM_001113760.2|	RASSF5	gi|284813547|ref|NM_001113760.2|	Bos taurus Ras association (RalGDS/AF-6) domain family member 5 (RASSF5), mRNA	2112	Cluster0001
RASSF5:gi|982947454|ref|XM_005216690.3|	RASSF5	gi|982947454|ref|XM_005216690.3|	PREDICTED: Bos taurus Ras association (RalGDS/AF-6) domain family member 5 (RASSF5), transcript variant X1, mRNA	2258	Cluster0001
RASSF9:gi|329755289|ref|NM_001193083.2|	RASSF9	gi|329755289|ref|NM_001193083.2|	Bos taurus Ras association (RalGDS/AF-6) domain family (N-terminal) member 9 (RASSF9), mRNA	2273	Cluster0001
RBMS3:gi|982961451|ref|XM_010817554.2|	RBMS3	gi|982961451|ref|XM_010817554.2|	PREDICTED: Bos taurus RNA binding motif, single stranded interacting protein 3 (RBMS3), transcript variant X2, mRNA	1938	Cluster0001
RBMS3:gi|982961455|ref|XM_010817555.2|	RBMS3	gi|982961455|ref|XM_010817555.2|	PREDICTED: Bos taurus RNA binding motif, single stranded interacting protein 3 (RBMS3), transcript variant X5, mRNA	2236	Cluster0001
RBPMS2:gi|982936991|ref|XM_015473155.1|	RBPMS2	gi|982936991|ref|XM_015473155.1|	PREDICTED: Bos taurus RNA binding protein with multiple splicing 2 (RBPMS2), transcript variant X1, mRNA	2215	Cluster0001
RCSD1:gi|77735782|ref|NM_001034418.1|	RCSD1	gi|77735782|ref|NM_001034418.1|	Bos taurus RCSD domain containing 1 (RCSD1), mRNA	2275	Cluster0001
RCSD1:gi|982915903|ref|XM_005203423.3|	RCSD1	gi|982915903|ref|XM_005203423.3|	PREDICTED: Bos taurus RCSD domain containing 1 (RCSD1), transcript variant X2, mRNA	1930	Cluster0001
RDX:gi|115496124|ref|NM_001075749.1|	RDX	gi|115496124|ref|NM_001075749.1|	Bos taurus radixin (RDX), mRNA	2018	Cluster0001
REG3G:gi|402691631|ref|NM_001024534.3|	REG3G	gi|402691631|ref|NM_001024534.3|	Bos taurus regenerating islet-derived 3 gamma (REG3G), mRNA	2250	Cluster0001
REM1:gi|402692709|ref|NM_001046001.2|	REM1	gi|402692709|ref|NM_001046001.2|	Bos taurus RAS (RAD and GEM)-like GTP-binding 1 (REM1), mRNA	2089	Cluster0001
RETN:gi|34365784|ref|NM_183362.1|	RETN	gi|34365784|ref|NM_183362.1|	Bos taurus resistin (RETN), mRNA	2248	Cluster0001
RETSAT:gi|284813548|ref|NM_001102279.2|	RETSAT	gi|284813548|ref|NM_001102279.2|	Bos taurus retinol saturase (all-trans-retinol 13,14-reductase) (RETSAT), mRNA	2258	Cluster0001
RFTN1:gi|982912755|ref|XM_010801769.2|	RFTN1	gi|982912755|ref|XM_010801769.2|	PREDICTED: Bos taurus raftlin, lipid raft linker 1 (RFTN1), transcript variant X4, mRNA	2284	Cluster0001
RFTN1:gi|982977071|ref|XM_010824507.2|	RFTN1	gi|982977071|ref|XM_010824507.2|	PREDICTED: Bos taurus raftlin, lipid raft linker 1 (RFTN1), transcript variant X4, mRNA	2241	Cluster0001
RFTN2:gi|148228678|ref|NM_001097986.1|	RFTN2	gi|148228678|ref|NM_001097986.1|	Bos taurus raftlin family member 2 (RFTN2), mRNA	1993	Cluster0001
RFTN2:gi|982914141|ref|XM_005202611.3|	RFTN2	gi|982914141|ref|XM_005202611.3|	PREDICTED: Bos taurus raftlin family member 2 (RFTN2), transcript variant X2, mRNA	2133	Cluster0001
RGCC:gi|402693448|ref|NM_001102276.2|	RGCC	gi|402693448|ref|NM_001102276.2|	Bos taurus regulator of cell cycle (RGCC), mRNA	2276	Cluster0001
RGL1:gi|329663797|ref|NM_001205895.1|	RGL1	gi|329663797|ref|NM_001205895.1|	Bos taurus ral guanine nucleotide dissociation stimulator-like 1 (RGL1), mRNA	2277	Cluster0001
RGL1:gi|982948841|ref|XM_010813521.2|	RGL1	gi|982948841|ref|XM_010813521.2|	PREDICTED: Bos taurus ral guanine nucleotide dissociation stimulator-like 1 (RGL1), transcript variant X2, mRNA	2298	Cluster0001
RGS1:gi|312261277|ref|NM_001199063.1|	RGS1	gi|312261277|ref|NM_001199063.1|	Bos taurus regulator of G-protein signaling 1 (RGS1), mRNA	2249	Cluster0001
RGS1:gi|528979450|ref|XM_005216775.1|	RGS1	gi|528979450|ref|XM_005216775.1|	PREDICTED: Bos taurus regulator of G-protein signaling 1 (RGS1), transcript variant X1, mRNA	2257	Cluster0001
RGS10:gi|402745672|ref|NM_001046540.2|	RGS10	gi|402745672|ref|NM_001046540.2|	Bos taurus regulator of G-protein signaling 10 (RGS10), mRNA	1744	Cluster0001
RGS10:gi|982968640|ref|XM_005225791.3|	RGS10	gi|982968640|ref|XM_005225791.3|	PREDICTED: Bos taurus regulator of G-protein signaling 10 (RGS10), transcript variant X1, mRNA	1913	Cluster0001
RGS18:gi|300794501|ref|NM_001192971.1|	RGS18	gi|300794501|ref|NM_001192971.1|	Bos taurus regulator of G-protein signaling 18 (RGS18), mRNA	2248	Cluster0001
RGS18:gi|982947610|ref|XM_005216776.3|	RGS18	gi|982947610|ref|XM_005216776.3|	PREDICTED: Bos taurus regulator of G-protein signaling 18 (RGS18), transcript variant X1, mRNA	2259	Cluster0001
RGS2:gi|115497747|ref|NM_001075596.1|	RGS2	gi|115497747|ref|NM_001075596.1|	Bos taurus regulator of G-protein signaling 2, 24kDa (RGS2), mRNA	2146	Cluster0001
RGS2:gi|982947611|ref|XM_003587052.4|	RGS2	gi|982947611|ref|XM_003587052.4|	PREDICTED: Bos taurus regulator of G-protein signaling 2 (RGS2), mRNA	1940	Cluster0001
RHOF:gi|402692718|ref|NM_001040602.2|	RHOF	gi|402692718|ref|NM_001040602.2|	Bos taurus ras homolog family member F (in filopodia) (RHOF), mRNA	1635	Cluster0001
RHOH:gi|402746564|ref|NM_001078124.2|	RHOH	gi|402746564|ref|NM_001078124.2|	Bos taurus ras homolog family member H (RHOH), mRNA	2238	Cluster0001
RHOH:gi|982928283|ref|XM_005207895.3|	RHOH	gi|982928283|ref|XM_005207895.3|	PREDICTED: Bos taurus ras homolog family member H (RHOH), transcript variant X1, mRNA	2258	Cluster0001
RHOH:gi|982928284|ref|XM_005207896.3|	RHOH	gi|982928284|ref|XM_005207896.3|	PREDICTED: Bos taurus ras homolog family member H (RHOH), transcript variant X2, mRNA	2233	Cluster0001
RHOH:gi|982928285|ref|XM_010806088.2|	RHOH	gi|982928285|ref|XM_010806088.2|	PREDICTED: Bos taurus ras homolog family member H (RHOH), transcript variant X3, mRNA	1669	Cluster0001
RHOJ:gi|134085909|ref|NM_001083498.1|	RHOJ	gi|134085909|ref|NM_001083498.1|	Bos taurus ras homolog family member J (RHOJ), mRNA	2220	Cluster0001
RILPL2:gi|139948645|ref|NM_001083718.1|	RILPL2	gi|139948645|ref|NM_001083718.1|	Bos taurus Rab interacting lysosomal protein-like 2 (RILPL2), mRNA	2268	Cluster0001
RNASE1:gi|402691751|ref|NM_001014386.4|	RNASE1	gi|402691751|ref|NM_001014386.4|	Bos taurus ribonuclease, RNase A family, 1 (pancreatic) (RNASE1), mRNA	2087	Cluster0001
RNASE6:gi|31341580|ref|NM_174594.2|	RNASE6	gi|31341580|ref|NM_174594.2|	Bos taurus ribonuclease, RNase A family, k6 (RNASE6), mRNA	1994	Cluster0001
RNASE6:gi|741939766|ref|XM_010809076.1|	RNASE6	gi|741939766|ref|XM_010809076.1|	PREDICTED: Bos taurus ribonuclease A family member k6 (RNASE6), transcript variant X1, mRNA	2245	Cluster0001
RNF144A:gi|982939587|ref|XM_005213107.3|	RNF144A	gi|982939587|ref|XM_005213107.3|	PREDICTED: Bos taurus ring finger protein 144A (RNF144A), transcript variant X2, mRNA	2232	Cluster0001
RNF150:gi|982949861|ref|XM_002694364.5|	RNF150	gi|982949861|ref|XM_002694364.5|	PREDICTED: Bos taurus ring finger protein 150 (RNF150), partial mRNA	2133	Cluster0001
RNF152:gi|982965939|ref|XM_005224372.2|	RNF152	gi|982965939|ref|XM_005224372.2|	PREDICTED: Bos taurus ring finger protein 152 (RNF152), mRNA	2182	Cluster0001
ROBO4:gi|149642780|ref|NM_001099191.1|	ROBO4	gi|149642780|ref|NM_001099191.1|	Bos taurus roundabout, axon guidance receptor, homolog 4 (Drosophila) (ROBO4), mRNA	2289	Cluster0001
ROR2:gi|219521803|ref|NM_001105464.2|	ROR2	gi|219521803|ref|NM_001105464.2|	Bos taurus receptor tyrosine kinase-like orphan receptor 2 (ROR2), mRNA	1181	Cluster0001
RSAD2:gi|114052065|ref|NM_001045941.1|	RSAD2	gi|114052065|ref|NM_001045941.1|	Bos taurus radical S-adenosyl methionine domain containing 2 (RSAD2), mRNA	2252	Cluster0001
RUNX3:gi|300798319|ref|NM_001193158.1|	RUNX3	gi|300798319|ref|NM_001193158.1|	Bos taurus runt-related transcription factor 3 (RUNX3), mRNA	2253	Cluster0001
S100A12:gi|528942111|ref|XM_005203613.1|	S100A12	gi|528942111|ref|XM_005203613.1|	PREDICTED: Bos taurus S100 calcium binding protein A12 (S100A12), transcript variant X1, mRNA	2258	Cluster0001
S100A8:gi|402743693|ref|NM_001113725.2|	S100A8	gi|402743693|ref|NM_001113725.2|	Bos taurus S100 calcium binding protein A8 (S100A8), mRNA	2244	Cluster0001
S100A9:gi|402693299|ref|NM_001046328.2|	S100A9	gi|402693299|ref|NM_001046328.2|	Bos taurus S100 calcium binding protein A9 (S100A9), mRNA	2255	Cluster0001
S1PR1:gi|402693411|ref|NM_001013585.4|	S1PR1	gi|402693411|ref|NM_001013585.4|	Bos taurus sphingosine-1-phosphate receptor 1 (S1PR1), mRNA	2315	Cluster0001
SAA3:gi|38566695|ref|NM_181016.3|	SAA3	gi|38566695|ref|NM_181016.3|	Bos taurus serum amyloid A 3 (SAA3), mRNA	2263	Cluster0001
SAMD9:gi|982920894|ref|XM_005205143.3|	SAMD9	gi|982920894|ref|XM_005205143.3|	PREDICTED: Bos taurus sterile alpha motif domain containing 9 (SAMD9), transcript variant X1, mRNA	2194	Cluster0001
SAMD9:gi|982920896|ref|XM_005205144.3|	SAMD9	gi|982920896|ref|XM_005205144.3|	PREDICTED: Bos taurus sterile alpha motif domain containing 9 (SAMD9), transcript variant X3, mRNA	2242	Cluster0001
SAMD9:gi|982920897|ref|XM_015468125.1|	SAMD9	gi|982920897|ref|XM_015468125.1|	PREDICTED: Bos taurus sterile alpha motif domain containing 9 (SAMD9), transcript variant X4, mRNA	2258	Cluster0001
SAMHD1:gi|115496803|ref|NM_001075861.1|	SAMHD1	gi|115496803|ref|NM_001075861.1|	Bos taurus SAM domain and HD domain 1 (SAMHD1), mRNA	2205	Cluster0001
SAMSN1:gi|78369299|ref|NM_001035404.1|	SAMSN1	gi|78369299|ref|NM_001035404.1|	Bos taurus SAM domain, SH3 domain and nuclear localization signals 1 (SAMSN1), mRNA	2254	Cluster0001
SAMSN1:gi|982909556|ref|XM_015467853.1|	SAMSN1	gi|982909556|ref|XM_015467853.1|	PREDICTED: Bos taurus SAM domain, SH3 domain and nuclear localization signals 1 (SAMSN1), transcript variant X1, mRNA	2248	Cluster0001
SASH3:gi|402692127|ref|NM_001077998.2|	SASH3	gi|402692127|ref|NM_001077998.2|	Bos taurus SAM and SH3 domain containing 3 (SASH3), mRNA	2186	Cluster0001
SASH3:gi|982972653|ref|XM_010821398.2|	SASH3	gi|982972653|ref|XM_010821398.2|	PREDICTED: Bos taurus SAM and SH3 domain containing 3 (SASH3), transcript variant X1, mRNA	2270	Cluster0001
SCAMP5:gi|262118277|ref|NM_001166565.1|	SCAMP5	gi|262118277|ref|NM_001166565.1|	Bos taurus secretory carrier membrane protein 5 (SCAMP5), mRNA	2181	Cluster0001
SCARA5:gi|156523109|ref|NM_001102499.1|	SCARA5	gi|156523109|ref|NM_001102499.1|	Bos taurus scavenger receptor class A, member 5 (SCARA5), mRNA	1894	Cluster0001
SCIMP:gi|982956727|ref|XM_003587402.4|	SCIMP	gi|982956727|ref|XM_003587402.4|	PREDICTED: Bos taurus SLP adaptor and CSK interacting membrane protein (SCIMP), transcript variant X3, mRNA	2286	Cluster0001
SCIN:gi|31342663|ref|NM_174177.2|	SCIN	gi|31342663|ref|NM_174177.2|	Bos taurus scinderin (SCIN), mRNA	2155	Cluster0001
SCN7A:gi|982913648|ref|XM_010802033.2|	SCN7A	gi|982913648|ref|XM_010802033.2|	PREDICTED: Bos taurus sodium channel, voltage gated, type VII alpha subunit (SCN7A), transcript variant X1, mRNA	2264	Cluster0001
SCUBE1:gi|982927454|ref|XM_015471424.1|	SCUBE1	gi|982927454|ref|XM_015471424.1|	PREDICTED: Bos taurus signal peptide, CUB domain and EGF like domain containing 1 (SCUBE1), mRNA	2256	Cluster0001
SDC2:gi|982945145|ref|XM_015474540.1|	SDC2	gi|982945145|ref|XM_015474540.1|	PREDICTED: Bos taurus syndecan 2 (SDC2), transcript variant X1, mRNA	2234	Cluster0001
SDC3:gi|330864669|ref|NM_001206531.1|	SDC3	gi|330864669|ref|NM_001206531.1|	Bos taurus syndecan 3 (SDC3), mRNA	2225	Cluster0001
SDPR:gi|982914118|ref|XM_002685467.4|	SDPR	gi|982914118|ref|XM_002685467.4|	PREDICTED: Bos taurus serum deprivation response (SDPR), mRNA	2262	Cluster0001
SDS:gi|982950265|ref|XM_005217815.2|	SDS	gi|982950265|ref|XM_005217815.2|	PREDICTED: Bos taurus serine dehydratase (SDS), transcript variant X1, mRNA	2230	Cluster0001
SELL:gi|27901800|ref|NM_174182.1|	SELL	gi|27901800|ref|NM_174182.1|	Bos taurus selectin L (SELL), mRNA	2270	Cluster0001
SELL:gi|982947787|ref|XM_005216880.3|	SELL	gi|982947787|ref|XM_005216880.3|	PREDICTED: Bos taurus selectin L (SELL), transcript variant X1, mRNA	2159	Cluster0001
SELP:gi|31342642|ref|NM_174183.2|	SELP	gi|31342642|ref|NM_174183.2|	Bos taurus selectin P (granule membrane protein 140kDa, antigen CD62) (SELP), mRNA	2247	Cluster0001
SELPLG:gi|403044909|ref|NM_001037628.2|	SELPLG	gi|403044909|ref|NM_001037628.2|	Bos taurus selectin P ligand (SELPLG), transcript variant 1, mRNA	2276	Cluster0001
SEMA4A:gi|115495682|ref|NM_001075440.1|	SEMA4A	gi|115495682|ref|NM_001075440.1|	Bos taurus sema domain, immunoglobulin domain (Ig), transmembrane domain (TM) and short cytoplasmic domain, (semaphorin) 4A (SEMA4A), mRNA	2280	Cluster0001
SEMA4A:gi|982916341|ref|XM_010802897.2|	SEMA4A	gi|982916341|ref|XM_010802897.2|	PREDICTED: Bos taurus semaphorin 4A (SEMA4A), transcript variant X2, mRNA	2250	Cluster0001
[truncated: 20,034 more rows]
