# Supplementary material for: Development of in vitro enteroids derived from bovine small intestinal crypts
Source: Vet Res. 2018 Jul 3;49:54. doi: 10.1186/s13567-018-0547-5 (PMC6029049; doi:10.1186/s13567-018-0547-5)
Supplement: Supplementary file 4 — Additional file 4. Representative GO term enrichment annotations for the genes in the largest 50 co-expression clusters. Table listing the representative GO term enrichment annotations for the genes in the largest 50 co-expression clusters derived from the network graph. [file 13567_2018_547_MOESM4_ESM.xlsx]

## Sheet: Sheet1
Cluster No.	No. genes in cluster	Cluster expression profile	Significantly-enriched GO term 1 (P < 0.05)	P value	FDR q-value	Significantly-enriched GO term 2 (P < 0.05)	P value	FDR q-value	Significantly-enriched GO term 2 (P < 0.05)	P value	FDR q-value
Cluster0001	2339	Crypt-related	GO_IMMUNE_RESPONSE	7.83 e-181	4.46 e-177	GO_EXTRACELLULAR_SPACE	8.05 e-121	1.02 e-117	GO_BIOLOGICAL_ADHESION	8.5 e-106	8.81 e-103
Cluster0002	1404	High in enteroids compared to crypts	GO_RNA_BINDING	2.75 e-160	3.13 e-156	GO_MITOCHONDRION	1.75 e-75	2.5 e-72	GO_CELL_CYCLE	3.46 e-70	3.95 e-67
Cluster0003	778	High in enteroids compared to crypts	GO_RIBOSOMAL_SUBUNIT	6.66 e-122	3.8 e-118	GO_TRANSLATIONAL_INITIATION	5.62 e-104	6.41 e-101
Cluster0004	251	Crypt-related	GO_EXTRACELLULAR_MATRIX	1.33 e-37	7.59 e-34	GO_TISSUE_DEVELOPMENT	8.75 e-29	1.43 e-25	TGGAAA_NFAT_Q4_01	3.71 e-27	3.84 e-24
Cluster0005	196	High in enteroids compared to crypts	GO_mRNA_PROCESSING	7.43 e-11	2.08 e-7	SCGGAAGY_ELK1_02	9.1 e-11	2.08 e-7	GO_ENDOPLASMIC_RETICULUM	3.03 e-8	3.14 e
Cluster0006	145	High in crypts compared to enteroids	GO_IMMUNE_RESPONSE	1.54 e-9	1.75 e-5	GO_CELL_DEATH	4.94 e-8	9.4 e	GO_REGULATION_OF_CELL_DIFFERENTIATION	5.05 e-7	5.2 e-4
Cluster0007	90	High in enteroids compared to crypts	GO_PROTEIN_MODIFICATION_BY_SMALL_PROTEIN_CONJUGATION_OR_REMOVAL	2.48 e-9	2.83 e-5	GO_POSITIVE_REGULATION_OF_PROTEIN_CATABOLIC_PROCESS	4.23 e-7	8.05 e-4	GGGCGGR_SP1_Q6	5.15 e-7	8.11 e-4
Cluster0008	72	High in enteroids compared to crypts	STAT1_03	3.71 e-8	3.96 e-4	GO_CHROMOSOME_ORGANIZATION	6.95 e-8	3.96 e-4
Cluster0009	69	High in enteroids compared to crypts	GO_NUCLEOLUS	2.39 e-11	2.73 e-7	GO_MICROTUBULE	1.01 e-5	5.76 e-3
Cluster0010	61	High in crypts compared to enteroids	GSE35825_UNTREATED_VS_IFNA_STIM_MACROPHAGE_DN	3.99 e-6	4.54 e-2
Cluster0011	60	High in enteroids compared to crypts	GO_PROTEIN_UBIQUITINATION	1 e-5	2.85 e-2	GO_CHROMOSOME_ORGANIZATION	2.57 e-5	3.35 e-2
Cluster0012	59	High in enteroids compared to crypts	GO_RNA_BINDING	1.21 e-10	6.89 e-7
Cluster0013	57	High in enteroids compared to crypts	GO_POLY_A_RNA_BINDING	1.24 e-13	1.41 e-9
Cluster0014	56	High in crypts compared to enteroids	GO_POSITIVE_REGULATION_OF_RESPONSE_TO_STIMULUS	5.02 e-9	3.45 e-5	GO_EPITHELIAL_CELL_DEVELOPMENT	1.39 e-8	3.66 e-5	GO_IMMUNE_SYSTEM_PROCESS	7.02 e-9	3.45 e-5
Cluster0015	56	High in enteroids compared to crypts	GO_GLYCOSYL_COMPOUND_BIOSYNTHETIC_PROCESS	2.75 e-9	1.07 e-5	GO_CELL_CYCLE	5.99 e-9	1.37 e-5
Cluster0016	54	High in enteroids compared to crypts	GO_CYTOSKELETON	3.67 e-7	1.39 e-3
Cluster0017	52	High in enteroids compared to crypts	GO_MITOCHONDRION	1.71 e-7	1.95 e-3	GO_MICROTUBULE_CYTOSKELETON	4.85 e-6	1.38 e-2	GO_CELL_CYCLE	2.2 e-5	2.05 e-2
Cluster0018	50	High in enteroids compared to crypts	GO_RIBONUCLEOTIDE_BINDING	1.03 e-6	2.67 e-3	GO_INTRACELLULAR_VESICLE	2.53 e-6	3.2 e-3
Cluster0019	49	High in crypts compared to enteroids	GSE3982_EOSINOPHIL_VS_NEUTROPHIL_DN	1.61 e-10	4.6 e-7
Cluster0020	49	High in enteroids compared to crypts	GO_MITOCHONDRIAL_PART	5.02 e-11	5.72 e-7	GO_OXIDATIVE_PHOSPHORYLATION	1.65 e-8	2.35 e-5	GO_ELECTRON_TRANSPORT_CHAIN	2.91 e-8	3.32 e-5
Cluster0021	47	High in enteroids compared to crypts	GO_ENDOPLASMIC_RETICULUM_PART	8.68 e-7	1.58 e-3	GO_RNA_BINDING	1.15 e-5	1.26 e-2
Cluster0022	45	High in enteroids compared to crypts	GO_ENZYME_BINDING	7.35 e-6	2.93 e-2	GO_TRANSFERASE_COMPLEX	1.95 e-5	2.93 e-2
Cluster0023	45	High in enteroids compared to crypts	GSE31082_DN_VS_CD8_SP_THYMOCYTE_UP	5.78 e-7	6.59 e-3
Cluster0024	43	High in enteroids compared to crypts	n/a
Cluster0025	43	High in enteroids compared to crypts	GO_RNA_BINDING	4.4 e-8	5.02 e-4
Cluster0026	43	High in enteroids compared to crypts	GO_PROTEIN_MODIFICATION_BY_SMALL_PROTEIN_CONJUGATION_OR_REMOVAL	1.93 e-7	2.2 e-3
Cluster0027	42	High in enteroids compared to crypts	GO_METAL_ION_TRANSPORT	4.78 e-6	8.48 e-3
Cluster0028	39	High in crypts compared to enteroids	n/a
Cluster0029	37	High in enteroids compared to crypts	GO_RNA_SPLICING_VIA_TRANSESTERIFICATION_REACTIONS	5.62 e-7	6.02 e-3	GO_NEGATIVE_REGULATION_OF_RESPONSE_TO_STIMULUS	1.06 e-6	6.02 e-3
Cluster0030	37	High in enteroids compared to crypts	GO_ENZYME_BINDING	2.42 e-7	2.76 e-3
Cluster0031	37	High in enteroids compared to crypts	GO_POLY_A_RNA_BINDING	5.31 e-8	6.05 e-4	GO_CELL_CYCLE	1.94 e-6	7.38 e-3
Cluster0032	35	High in enteroids compared to crypts	GO_ADENYL_NUCLEOTIDE_BINDING	4.86 e-8	5.55 e-4	GO_VESICLE_MEDIATED_TRANSPORT	1.61 e-6	4.6 e-3
Cluster0033	34	High in enteroids compared to crypts	n/a
Cluster0034	34	High in enteroids compared to crypts	n/a
Cluster0035	34	High in enteroids compared to crypts	GO_DNA_METABOLIC_PROCESS	2.33 e-9	2.66 e-5	GO_DNA_REPAIR	1.1 e-6	1.39 e-3
Cluster0036	34	High in crypts compared to enteroids	n/a
Cluster0037	32	High in enteroids compared to crypts	n/a
Cluster0038	31	High in crypts compared to enteroids	GO_REGULATION_OF_IMMUNE_SYSTEM_PROCESS	2.95 e-8	1.68 e-4	GO_CORTICAL_CYTOSKELETON_ORGANIZATION	1 e-6	1.63 e-3
Cluster0039	31	High in enteroids compared to crypts	GO_ADENYL_NUCLEOTIDE_BINDING	3.22 e-6	9.18 e-3
Cluster0040	31	High in enteroids compared to crypts	n/a
Cluster0041	31	High in enteroids compared to crypts	MGGAAGTG_GABP_B	2.66 e-6	1.56 e-2
Cluster0042	30	High in enteroids compared to crypts	GO_NUCLEOPLASM_PART	1.81 e-6	1.02 e-2	GO_LIGASE_ACTIVITY	2.41 e-6	1.02 e-2	GO_FIBROBLAST_GROWTH_FACTOR_RECEPTOR_SIGNALING_PATHWAY	1.32 e-5	2.5 e-2
Cluster0043	30	High in enteroids compared to crypts	GO_ATPASE_ACTIVITY	4.61 e-6	1.2 e-2	GO_REGULATION_OF_TRANSPORT	6.32 e-6	1.2 e-2
Cluster0044	29	High in crypts compared to enteroids	GO_CYTOKINE_BINDING	5.7 e-8	3.25 e-4
Cluster0045	28	High in enteroids compared to crypts	GO_MITOCHONDRION_ORGANIZATION	1.52 e-5	2.48 e-2
Cluster0046	27	High in crypts compared to enteroids	GSE22886_NEUTROPHIL_VS_MONOCYTE_DN	2.85 e-8	3.26 e-4	GO_REGULATION_OF_METAL_ION_TRANSPORT	1.34 e-5	2.54 e-2
Cluster0047	27	High in enteroids compared to crypts	GO_RIBONUCLEOTIDE_BINDING	2.92 e-6	1.97 e-2
Cluster0048	27	High in enteroids compared to crypts	RYTTCCTG_ETS2_B	3.56 e-6	4.06 e-2
Cluster0049	26	Crypt-related	GO_POSITIVE_REGULATION_OF_EPITHELIAL_CELL_MIGRATION	1.31 e-9	1.06 e-5	GO_RESPONSE_TO_GROWTH_FACTOR	7.66 e-8	8.65 e-5
Cluster0050	26	High in enteroids compared to crypts	GO_POLY_A_RNA_BINDING	1.61 e-9	1.83 e-5
